# Supplementary material for: RBPvsMIR: A Computational Pipeline to Identify Competing miRNAs and RNA-Binding Protein Pairs Regulating the Shared Transcripts
Source: Genes (Basel). 2018 Aug 22;9(9):426. doi: 10.3390/genes9090426 (PMC6162414; doi:10.3390/genes9090426)
Supplement: Supplementary file 1 [file genes-09-00426-s001.zip]

Archive with 4 entries (4 files):
- genes-337412 - Supplementary - after proofs/Figure S1.docx
- genes-337412 - Supplementary - after proofs/File S1.xlsx
- genes-337412 - Supplementary - after proofs/File S2.xlsx
- genes-337412 - Supplementary - after proofs/Table S1.docx
