# Supplementary material for: RBPvsMIR: A Computational Pipeline to Identify Competing miRNAs and RNA-Binding Protein Pairs Regulating the Shared Transcripts
Source: Genes (Basel). 2018 Aug 22;9(9):426. doi: 10.3390/genes9090426 (PMC6162414; doi:10.3390/genes9090426)
Supplement: Supplementary file 1 [file genes-09-00426-s001.zip › genes-337412 - Supplementary - after proofs/File S1.xlsx]

## Sheet: Significant miRNA and RBP pairs
RBP	miRNAs
A1CF	hsa-miR-409-5p
BRUNOL4	hsa-miR-106a
BRUNOL4	hsa-miR-106b
BRUNOL4	hsa-miR-17
BRUNOL4	hsa-miR-20a
BRUNOL5	hsa-miR-1280
BRUNOL6	hsa-miR-1280
BRUNOL6	hsa-miR-96
CNOT4	hsa-miR-744
CNOT4	hsa-miR-486-3p
CPEB2	hsa-miR-625
CPEB2	hsa-miR-491-5p
CPEB2	hsa-miR-942
CPEB2	hsa-miR-598
CPEB2	hsa-miR-1184
CPEB4	hsa-miR-625
CPEB4	hsa-miR-552
CPEB4	hsa-miR-491-5p
CPEB4	hsa-let-7e
CUG-BP	hsa-miR-665
DAZAP1	hsa-miR-502-5p
DAZAP1	hsa-miR-1237
ENOX1	hsa-miR-875-3p
ENOX1	hsa-miR-1301
ENOX1	hsa-miR-138
ESRP2	hsa-miR-324-3p
ESRP2	hsa-miR-532-3p
ESRP2	hsa-miR-1281
ESRP2	hsa-miR-150
ESRP2	hsa-miR-1280
FXR1	hsa-miR-486-3p
FXR1	hsa-miR-519e
G3BP2	hsa-miR-502-5p
G3BP2	hsa-miR-1254
G3BP2	hsa-miR-150
HNRNPA1	hsa-miR-502-5p
HNRNPA1	hsa-miR-138
HNRNPA1	hsa-miR-1248
HNRNPA1	hsa-miR-384
HNRNPA1	hsa-miR-1301
HNRNPA1	hsa-miR-760
HNRNPA1L2	hsa-miR-324-3p
HNRNPA2B1	hsa-miR-324-3p
HNRNPA2B1	hsa-miR-516a-3p
HNRNPA2B1	hsa-miR-150
HNRNPC	hsa-miR-552
HNRNPC	hsa-miR-625
HNRNPC	hsa-miR-491-5p
HNRNPC	hsa-miR-409-5p
HNRNPC	hsa-let-7e
HNRNPCL1	hsa-miR-552
HNRNPCL1	hsa-miR-625
HNRNPCL1	hsa-miR-491-5p
HNRNPCL1	hsa-miR-409-5p
HNRNPCL1	hsa-let-7e
HNRNPF	hsa-miR-1280
HNRNPF	hsa-miR-1281
HNRNPF	hsa-miR-532-3p
HNRNPH1	hsa-miR-619
HNRNPH1	hsa-miR-502-5p
HNRNPH1	hsa-miR-664
HNRNPH1	hsa-miR-199a-5p
HNRNPH1	hsa-miR-199b-5p
HNRNPH2	hsa-miR-324-3p
HNRNPH2	hsa-miR-150
HNRNPH2	hsa-miR-532-3p
HNRNPH2	hsa-miR-24
HNRNPH2	hsa-miR-1280
HNRNPH2	hsa-miR-483-3p
HNRNPH2	hsa-miR-1224-3p
HNRNPL	hsa-miR-384
HNRNPL	hsa-miR-593
HNRNPM	hsa-miR-605
HNRNPU	hsa-miR-383
HNRNPU	hsa-miR-1281
HNRNPU	hsa-miR-361-3p
HuR	hsa-miR-942
IGF2BP2	hsa-miR-384
IGF2BP2	hsa-miR-21
IGF2BP3	hsa-miR-431
IGF2BP3	hsa-miR-384
KHDRBS1	hsa-miR-1247
KHDRBS2	hsa-miR-1244
KHDRBS2	hsa-miR-1254
KHDRBS3	hsa-miR-573
LIN28A	hsa-miR-143
LIN28A	hsa-miR-412
LIN28A	hsa-miR-664
MBNL1	hsa-miR-1287
MBNL1	hsa-miR-1247
MBNL1	hsa-miR-383
MBNL1	hsa-miR-96
MSI1	hsa-miR-502-5p
MSI1	hsa-miR-412
MSI1	hsa-miR-1248
MSI1	hsa-miR-516a-3p
NOVA1	hsa-miR-337-5p
PABPC1	hsa-miR-1237
PABPC1	hsa-miR-431
PABPC1	hsa-miR-1287
PABPC1	hsa-miR-1207-3p
PABPC1	hsa-miR-502-5p
PABPC3	hsa-miR-1207-3p
PABPC3	hsa-miR-431
PABPC3	hsa-miR-21
PABPC3	hsa-miR-1287
PABPC3	hsa-miR-578
PABPC4	hsa-miR-431
PABPC4	hsa-miR-562
PABPC4	hsa-miR-573
PABPC4	hsa-miR-1207-3p
PABPC4	hsa-miR-1237
PABPC4	hsa-miR-1287
PABPC4	hsa-miR-632
PABPC5	hsa-miR-1207-3p
PABPC5	hsa-miR-1287
PABPC5	hsa-miR-431
PABPN1	hsa-miR-578
PABPN1	hsa-miR-431
PABPN1	hsa-miR-760
PCBP2	hsa-miR-591
PCBP2	hsa-miR-625
PCBP2	hsa-miR-1268
PCBP2	hsa-miR-1321
PCBP2	hsa-miR-765
PCBP2	hsa-miR-608
PCBP2	hsa-miR-491-5p
PCBP3	hsa-miR-515-5p
PCBP3	hsa-miR-636
PCBP3	hsa-miR-1283
PCBP3	hsa-miR-608
PCBP3	hsa-miR-520d-5p
PCBP3	hsa-miR-524-5p
PCBP3	hsa-miR-1268
PCBP3	hsa-miR-625
PTBP1	hsa-miR-1321
PTBP1	hsa-miR-591
PTBP1	hsa-miR-509-5p
PTBP1	hsa-miR-625
PTBP1	hsa-miR-765
PTBP1	hsa-miR-185
PTBP1	hsa-miR-1184
PTBP1	hsa-miR-491-5p
PTBP1	hsa-miR-492
PTBP1	hsa-miR-768-3p
PTBP1	hsa-miR-1233
PTBP1	hsa-miR-922
PTBP1	hsa-miR-509-3-5p
RALY	hsa-miR-625
RALY	hsa-miR-552
RALY	hsa-miR-491-5p
RALY	hsa-let-7e
RALY	hsa-miR-608
RBM38	hsa-miR-1280
RBM38	hsa-miR-96
RBM38	hsa-miR-766
RBM38	hsa-miR-1271
RBM46	hsa-miR-150
RBM46	hsa-miR-608
RBM5	hsa-miR-502-5p
RBM5	hsa-miR-1237
RBM5	hsa-miR-1254
RBM5	hsa-miR-412
RBM5	hsa-miR-384
RBM5	hsa-miR-578
RBM5	hsa-miR-516a-3p
SAMD4A	hsa-miR-665
SART3	hsa-miR-1237
SART3	hsa-miR-431
SART3	hsa-miR-1287
SART3	hsa-miR-1207-3p
SART3	hsa-miR-502-5p
SNRNP70	hsa-miR-512-5p
SRSF1	hsa-miR-502-5p
SRSF1	hsa-miR-384
SRSF10	hsa-miR-324-3p
SRSF10	hsa-miR-578
SRSF2	hsa-miR-1287
SRSF2	hsa-miR-502-5p
SRSF2	hsa-miR-532-3p
SRSF2	hsa-miR-383
SRSF2	hsa-miR-1281
SRSF2	hsa-miR-1254
SRSF3	hsa-miR-1184
SRSF3	hsa-miR-509-5p
SRSF3	hsa-miR-185
SRSF3	hsa-miR-509-3-5p
SRSF5	hsa-miR-939
SRSF5	hsa-miR-665
SRSF5	hsa-miR-185
SRSF5	hsa-miR-615-5p
SRSF5	hsa-miR-1184
SRSF5	hsa-miR-509-5p
SRSF9	hsa-miR-502-5p
SRSF9	hsa-miR-1224-3p
SRSF9	hsa-miR-532-3p
SRSF9	hsa-miR-150
SRSF9	hsa-miR-324-3p
SRSF9	hsa-miR-384
SRSF9	hsa-miR-516a-3p
TARDBP	hsa-miR-589
TARDBP	hsa-miR-96
TARDBP	hsa-miR-1271
TARDBP	hsa-miR-106a
TARDBP	hsa-miR-106b
TARDBP	hsa-miR-17
TARDBP	hsa-miR-20a
TIA1	hsa-miR-625
TIA1	hsa-miR-552
TIA1	hsa-miR-491-5p
TIA1	hsa-let-7e
TIA1	hsa-miR-608
TRA2A	hsa-miR-502-5p
TRA2A	hsa-miR-516a-3p
TRA2A	hsa-miR-199a-5p
TRA2A	hsa-miR-199b-5p
TRA2A	hsa-miR-1237
TRA2A	hsa-miR-574-3p
TRA2A	hsa-miR-1264
TRA2B	hsa-miR-558
TRA2B	hsa-miR-502-5p
U2AF2	hsa-miR-625
U2AF2	hsa-miR-491-5p
U2AF2	hsa-let-7e
U2AF2	hsa-miR-636
U2AF2	hsa-miR-608
U2AF2	hsa-miR-1184
U2AF2	hsa-miR-1268
U2AF2	hsa-miR-615-5p
U2AF2	hsa-miR-1203
ZC3H10	hsa-miR-938
ZC3H10	hsa-miR-652
ZC3H10	hsa-miR-524-3p
ZC3H10	hsa-miR-525-3p
ZC3H10	hsa-miR-647

## Sheet: Overalpping binding sites
RBP	miRNAs	position of RBP	position of miRNAs	p value from RBPmap	ddg from PITA	number of overlapping sites in real sequence	observed number of sequence having binding sites equal to or large than the real one in simulated data	P	FDR
A1CF	hsa-miR-409-5p	3045-3053	3052-3060	0.00324	-9.71	3	2	0.0004	0.01
A1CF	hsa-miR-409-5p	2237-2245	2242-2250	0.00314	-7.91	3	2	0.0004	0.01
A1CF	hsa-miR-409-5p	2234-2242	2242-2250	0.00548	-7.91	3	2	0.0004	0.01
BRUNOL4	hsa-miR-106a	3332-3340	3325-3333	0.00135	-11.11	3	38	0.0076	0.05
BRUNOL4	hsa-miR-106a	3328-3336	3325-3333	0.00237	-11.11	3	38	0.0076	0.05
BRUNOL4	hsa-miR-106a	3330-3338	3325-3333	0.00317	-11.11	3	38	0.0076	0.05
BRUNOL4	hsa-miR-106b	3332-3340	3325-3333	0.00135	-7.11	3	38	0.0076	0.05
BRUNOL4	hsa-miR-106b	3328-3336	3325-3333	0.00237	-7.11	3	38	0.0076	0.05
BRUNOL4	hsa-miR-106b	3330-3338	3325-3333	0.00317	-7.11	3	38	0.0076	0.05
BRUNOL4	hsa-miR-17	3332-3340	3325-3333	0.00135	-11.11	3	38	0.0076	0.05
BRUNOL4	hsa-miR-17	3328-3336	3325-3333	0.00237	-11.11	3	38	0.0076	0.05
BRUNOL4	hsa-miR-17	3330-3338	3325-3333	0.00317	-11.11	3	38	0.0076	0.05
BRUNOL4	hsa-miR-20a	3332-3340	3325-3333	0.00135	-9.11	3	38	0.0076	0.05
BRUNOL4	hsa-miR-20a	3328-3336	3325-3333	0.00237	-9.11	3	38	0.0076	0.05
BRUNOL4	hsa-miR-20a	3330-3338	3325-3333	0.00317	-9.11	3	38	0.0076	0.05
BRUNOL5	hsa-miR-1280	3470-3478	3476-3484	0.0018	-8.53	5	18	0.0036	0.04
BRUNOL5	hsa-miR-1280	3472-3480	3476-3484	0.00187	-8.53	5	18	0.0036	0.04
BRUNOL5	hsa-miR-1280	3468-3476	3476-3484	0.00246	-8.53	5	18	0.0036	0.04
BRUNOL6	hsa-miR-1280	3472-3480	3476-3484	0.00141	-8.53	7	3	0.0006	0.02
BRUNOL6	hsa-miR-1280	3478-3486	3476-3484	0.00431	-8.53	7	3	0.0006	0.02
BRUNOL6	hsa-miR-1280	3470-3478	3476-3484	0.00657	-8.53	7	3	0.0006	0.02
BRUNOL6	hsa-miR-1280	7389-7397	7390-7398	0.000571	-8.23	7	3	0.0006	0.02
BRUNOL6	hsa-miR-1280	7387-7395	7390-7398	0.000625	-8.23	7	3	0.0006	0.02
BRUNOL6	hsa-miR-96	5324-5332	5331-5339	0.00466	-13.9	2	20	0.004	0.04
BRUNOL6	hsa-miR-96	5329-5337	5331-5339	0.00708	-13.9	2	20	0.004	0.04
CNOT4	hsa-miR-744	1607-1615	1612-1620	0.000477	-9.8	1	29	0.0058	0.05
CNOT4	hsa-miR-486-3p	2624-2632	2628-2636	0.00113	-10.82	1	31	0.0062	0.05
CPEB2	hsa-miR-625	3686-3694	3690-3698	0.000408	-12.42	8	4	0.0008	0.02
CPEB2	hsa-miR-625	3684-3692	3690-3698	0.000994	-12.42	8	4	0.0008	0.02
CPEB2	hsa-miR-625	3685-3693	3690-3698	0.00154	-12.42	8	4	0.0008	0.02
CPEB2	hsa-miR-625	3687-3695	3690-3698	0.00353	-12.42	8	4	0.0008	0.02
CPEB2	hsa-miR-625	3686-3694	3691-3699	0.000408	-9.03	8	4	0.0008	0.02
CPEB2	hsa-miR-625	3684-3692	3691-3699	0.000994	-9.03	8	4	0.0008	0.02
CPEB2	hsa-miR-625	3685-3693	3691-3699	0.00154	-9.03	8	4	0.0008	0.02
CPEB2	hsa-miR-625	3687-3695	3691-3699	0.00353	-9.03	8	4	0.0008	0.02
CPEB2	hsa-miR-491-5p	3686-3694	3691-3699	0.000408	-7.57	4	15	0.003	0.03
CPEB2	hsa-miR-491-5p	3684-3692	3691-3699	0.000994	-7.57	4	15	0.003	0.03
CPEB2	hsa-miR-491-5p	3685-3693	3691-3699	0.00154	-7.57	4	15	0.003	0.03
CPEB2	hsa-miR-491-5p	3687-3695	3691-3699	0.00353	-7.57	4	15	0.003	0.03
CPEB2	hsa-miR-942	1355-1363	1347-1355	0.000994	-7.25	3	27	0.0054	0.05
CPEB2	hsa-miR-942	1354-1362	1347-1355	0.00114	-7.25	3	27	0.0054	0.05
CPEB2	hsa-miR-942	1353-1361	1347-1355	0.00267	-7.25	3	27	0.0054	0.05
CPEB2	hsa-miR-598	3382-3390	3376-3384	0.00176	-6.31	4	35	0.007	0.05
CPEB2	hsa-miR-598	3383-3391	3376-3384	0.00221	-6.31	4	35	0.007	0.05
CPEB2	hsa-miR-598	3384-3392	3376-3384	0.00423	-6.31	4	35	0.007	0.05
CPEB2	hsa-miR-598	3381-3389	3376-3384	0.0045	-6.31	4	35	0.007	0.05
CPEB2	hsa-miR-1184	8459-8467	8465-8473	0.00312	-10.06	2	36	0.0072	0.05
CPEB2	hsa-miR-1184	8460-8468	8465-8473	0.00312	-10.06	2	36	0.0072	0.05
CPEB4	hsa-miR-625	3686-3694	3690-3698	0.000591	-12.42	10	1	0.0002	0.01
CPEB4	hsa-miR-625	3687-3695	3690-3698	0.000797	-12.42	10	1	0.0002	0.01
CPEB4	hsa-miR-625	3685-3693	3690-3698	0.00285	-12.42	10	1	0.0002	0.01
CPEB4	hsa-miR-625	3684-3692	3690-3698	0.00292	-12.42	10	1	0.0002	0.01
CPEB4	hsa-miR-625	3688-3696	3690-3698	0.00411	-12.42	10	1	0.0002	0.01
CPEB4	hsa-miR-625	3686-3694	3691-3699	0.000591	-9.03	10	1	0.0002	0.01
CPEB4	hsa-miR-625	3687-3695	3691-3699	0.000797	-9.03	10	1	0.0002	0.01
CPEB4	hsa-miR-625	3685-3693	3691-3699	0.00285	-9.03	10	1	0.0002	0.01
CPEB4	hsa-miR-625	3684-3692	3691-3699	0.00292	-9.03	10	1	0.0002	0.01
CPEB4	hsa-miR-625	3688-3696	3691-3699	0.00411	-9.03	10	1	0.0002	0.01
CPEB4	hsa-miR-552	7544-7552	7537-7545	0.00343	-10.42	7	5	0.001	0.02
CPEB4	hsa-miR-552	7543-7551	7537-7545	0.00728	-10.42	7	5	0.001	0.02
CPEB4	hsa-miR-552	7545-7553	7537-7545	0.0088	-10.42	7	5	0.001	0.02
CPEB4	hsa-miR-491-5p	3686-3694	3691-3699	0.000591	-7.57	5	6	0.0012	0.02
CPEB4	hsa-miR-491-5p	3687-3695	3691-3699	0.000797	-7.57	5	6	0.0012	0.02
CPEB4	hsa-miR-491-5p	3685-3693	3691-3699	0.00285	-7.57	5	6	0.0012	0.02
CPEB4	hsa-miR-491-5p	3684-3692	3691-3699	0.00292	-7.57	5	6	0.0012	0.02
CPEB4	hsa-miR-491-5p	3688-3696	3691-3699	0.00411	-7.57	5	6	0.0012	0.02
CPEB4	hsa-let-7e	1187-1195	1194-1202	0.000383	-6.52	3	30	0.006	0.05
CPEB4	hsa-let-7e	1186-1194	1194-1202	0.00205	-6.52	3	30	0.006	0.05
CPEB4	hsa-let-7e	1188-1196	1194-1202	0.00229	-6.52	3	30	0.006	0.05
CUG-BP	hsa-miR-665	8374-8382	8372-8380	0.00677	-6.08	6	4	0.0008	0.02
DAZAP1	hsa-miR-502-5p	2803-2811	2811-2819	0.000461	-12.25	7	11	0.0022	0.03
DAZAP1	hsa-miR-502-5p	2810-2818	2811-2819	0.00111	-12.25	7	11	0.0022	0.03
DAZAP1	hsa-miR-502-5p	2803-2811	2800-2808	0.000461	-8.08	7	11	0.0022	0.03
DAZAP1	hsa-miR-502-5p	2795-2803	2800-2808	0.00251	-8.08	7	11	0.0022	0.03
DAZAP1	hsa-miR-502-5p	2843-2851	2840-2848	0.00111	-7.16	7	11	0.0022	0.03
DAZAP1	hsa-miR-1237	2803-2811	2806-2814	0.000461	-9.76	4	21	0.0042	0.04
DAZAP1	hsa-miR-1237	2810-2818	2806-2814	0.00111	-9.76	4	21	0.0042	0.04
ENOX1	hsa-miR-875-3p	2681-2689	2688-2696	0.00327	-10.26	2	17	0.0034	0.04
ENOX1	hsa-miR-1301	2681-2689	2675-2683	0.00327	-9.59	2	35	0.007	0.05
ENOX1	hsa-miR-1301	2671-2679	2675-2683	0.00377	-9.59	2	35	0.007	0.05
ENOX1	hsa-miR-138	2681-2689	2674-2682	0.00327	-8.05	2	37	0.0074	0.05
ENOX1	hsa-miR-138	2671-2679	2674-2682	0.00377	-8.05	2	37	0.0074	0.05
ESRP2	hsa-miR-324-3p	5929-5937	5929-5937	0.000526	-10.56	6	2	0.0004	0.01
ESRP2	hsa-miR-324-3p	4403-4411	4403-4411	0.000148	-9.71	6	2	0.0004	0.01
ESRP2	hsa-miR-324-3p	3795-3803	3795-3803	0.00747	-7.13	6	2	0.0004	0.01
ESRP2	hsa-miR-324-3p	3796-3804	3795-3803	0.00894	-7.13	6	2	0.0004	0.01
ESRP2	hsa-miR-324-3p	3082-3090	3082-3090	0.00774	-6.13	6	2	0.0004	0.01
ESRP2	hsa-miR-324-3p	3083-3091	3082-3090	0.00959	-6.13	6	2	0.0004	0.01
ESRP2	hsa-miR-532-3p	3795-3803	3795-3803	0.00747	-16.39	6	9	0.0018	0.03
ESRP2	hsa-miR-532-3p	3796-3804	3795-3803	0.00894	-16.39	6	9	0.0018	0.03
ESRP2	hsa-miR-532-3p	666-674	664-672	0.00514	-10.94	6	9	0.0018	0.03
ESRP2	hsa-miR-1281	6522-6530	6519-6527	0.00335	-10.68	3	13	0.0026	0.03
ESRP2	hsa-miR-1281	6515-6523	6519-6527	0.00424	-10.68	3	13	0.0026	0.03
ESRP2	hsa-miR-150	6515-6523	6513-6521	0.00424	-8.01	7	19	0.0038	0.04
ESRP2	hsa-miR-150	4126-4134	4125-4133	0.00174	-6.74	7	19	0.0038	0.04
ESRP2	hsa-miR-150	4127-4135	4125-4133	0.00322	-6.74	7	19	0.0038	0.04
ESRP2	hsa-miR-1280	6528-6536	6524-6532	0.0016	-6.58	4	30	0.006	0.05
ESRP2	hsa-miR-1280	6522-6530	6524-6532	0.00335	-6.58	4	30	0.006	0.05
ESRP2	hsa-miR-1280	4136-4144	4137-4145	0.00207	-6.24	4	30	0.006	0.05
FXR1	hsa-miR-486-3p	2621-2629	2628-2636	0.00993	-10.82	1	34	0.0068	0.05
FXR1	hsa-miR-519e	5174-5182	5180-5188	0.000563	-6.61	2	38	0.0076	0.05
FXR1	hsa-miR-519e	5185-5193	5180-5188	0.00621	-6.61	2	38	0.0076	0.05
G3BP2	hsa-miR-502-5p	2804-2812	2811-2819	0.00289	-12.25	10	0	0	0
G3BP2	hsa-miR-502-5p	2811-2819	2811-2819	0.00449	-12.25	10	0	0	0
G3BP2	hsa-miR-502-5p	2804-2812	2800-2808	0.00289	-8.08	10	0	0	0
G3BP2	hsa-miR-502-5p	1500-1508	1506-1514	0.00123	-7.23	10	0	0	0
G3BP2	hsa-miR-502-5p	1510-1518	1506-1514	0.00175	-7.23	10	0	0	0
G3BP2	hsa-miR-502-5p	1506-1514	1506-1514	0.00256	-7.23	10	0	0	0
G3BP2	hsa-miR-502-5p	2844-2852	2840-2848	0.00217	-7.16	10	0	0	0
G3BP2	hsa-miR-502-5p	2706-2714	2713-2721	0.00587	-6.9	10	0	0	0
G3BP2	hsa-miR-502-5p	2859-2867	2859-2867	0.00289	-6.62	10	0	0	0
G3BP2	hsa-miR-502-5p	2851-2859	2859-2867	0.00609	-6.62	10	0	0	0
G3BP2	hsa-miR-1254	2686-2694	2690-2698	0.00565	-14.6	3	3	0.0006	0.02
G3BP2	hsa-miR-1254	2859-2867	2855-2863	0.00289	-9.71	3	3	0.0006	0.02
G3BP2	hsa-miR-1254	2851-2859	2855-2863	0.00609	-9.71	3	3	0.0006	0.02
G3BP2	hsa-miR-150	5301-5309	5298-5306	0.00199	-7.84	4	43	0.0086	0.05
HNRNPA1	hsa-miR-502-5p	2804-2812	2811-2819	0.00228	-12.25	10	2	0.0004	0.01
HNRNPA1	hsa-miR-502-5p	2811-2819	2811-2819	0.00228	-12.25	10	2	0.0004	0.01
HNRNPA1	hsa-miR-502-5p	2800-2808	2800-2808	0.000275	-8.08	10	2	0.0004	0.01
HNRNPA1	hsa-miR-502-5p	2796-2804	2800-2808	0.000687	-8.08	10	2	0.0004	0.01
HNRNPA1	hsa-miR-502-5p	2804-2812	2800-2808	0.00228	-8.08	10	2	0.0004	0.01
HNRNPA1	hsa-miR-502-5p	2713-2721	2713-2721	0.0012	-6.9	10	2	0.0004	0.01
HNRNPA1	hsa-miR-138	2672-2680	2674-2682	0.0078	-8.05	3	3	0.0006	0.02
HNRNPA1	hsa-miR-138	2682-2690	2674-2682	0.0078	-8.05	3	3	0.0006	0.02
HNRNPA1	hsa-miR-1248	2800-2808	2806-2814	0.000275	-17.26	6	15	0.003	0.03
HNRNPA1	hsa-miR-1248	2804-2812	2806-2814	0.00228	-17.26	6	15	0.003	0.03
HNRNPA1	hsa-miR-1248	2811-2819	2806-2814	0.00228	-17.26	6	15	0.003	0.03
HNRNPA1	hsa-miR-384	2800-2808	2801-2809	0.000275	-9.43	7	16	0.0032	0.04
HNRNPA1	hsa-miR-384	2796-2804	2801-2809	0.000687	-9.43	7	16	0.0032	0.04
HNRNPA1	hsa-miR-384	2804-2812	2801-2809	0.00228	-9.43	7	16	0.0032	0.04
HNRNPA1	hsa-miR-384	2672-2680	2665-2673	0.0078	-7.13	7	16	0.0032	0.04
HNRNPA1	hsa-miR-1301	2672-2680	2675-2683	0.0078	-9.59	3	30	0.006	0.05
HNRNPA1	hsa-miR-1301	2682-2690	2675-2683	0.0078	-9.59	3	30	0.006	0.05
HNRNPA1	hsa-miR-760	7097-7105	7099-7107	0.00998	-11.91	2	40	0.008	0.05
HNRNPA1L2	hsa-miR-324-3p	5928-5936	5929-5937	0.00264	-10.56	4	42	0.0084	0.05
HNRNPA1L2	hsa-miR-324-3p	4402-4410	4403-4411	0.00242	-9.71	4	42	0.0084	0.05
HNRNPA1L2	hsa-miR-324-3p	4401-4409	4403-4411	0.00422	-9.71	4	42	0.0084	0.05
HNRNPA2B1	hsa-miR-324-3p	4409-4417	4403-4411	0.00442	-9.71	6	6	0.0012	0.02
HNRNPA2B1	hsa-miR-516a-3p	2015-2023	2013-2021	0.00182	-11.33	5	19	0.0038	0.04
HNRNPA2B1	hsa-miR-516a-3p	2008-2016	2013-2021	0.00256	-11.33	5	19	0.0038	0.04
HNRNPA2B1	hsa-miR-516a-3p	2018-2026	2013-2021	0.00426	-11.33	5	19	0.0038	0.04
HNRNPA2B1	hsa-miR-516a-3p	2812-2820	2810-2818	0.00582	-10.15	5	19	0.0038	0.04
HNRNPA2B1	hsa-miR-150	6508-6516	6513-6521	0.00681	-8.01	9	43	0.0086	0.05
HNRNPA2B1	hsa-miR-150	6516-6524	6513-6521	0.00854	-8.01	9	43	0.0086	0.05
HNRNPA2B1	hsa-miR-150	4125-4133	4125-4133	0.00135	-6.74	9	43	0.0086	0.05
HNRNPA2B1	hsa-miR-150	1856-1864	1850-1858	0.000337	-6.62	9	43	0.0086	0.05
HNRNPA2B1	hsa-miR-150	1853-1861	1850-1858	0.000398	-6.62	9	43	0.0086	0.05
HNRNPC	hsa-miR-552	7544-7552	7537-7545	0.0029	-10.42	6	4	0.0008	0.02
HNRNPC	hsa-miR-552	7545-7553	7537-7545	0.0067	-10.42	6	4	0.0008	0.02
HNRNPC	hsa-miR-552	7543-7551	7537-7545	0.00776	-10.42	6	4	0.0008	0.02
HNRNPC	hsa-miR-625	3686-3694	3690-3698	0.00127	-12.42	8	4	0.0008	0.02
HNRNPC	hsa-miR-625	3687-3695	3690-3698	0.00191	-12.42	8	4	0.0008	0.02
HNRNPC	hsa-miR-625	3684-3692	3690-3698	0.00445	-12.42	8	4	0.0008	0.02
HNRNPC	hsa-miR-625	3685-3693	3690-3698	0.00457	-12.42	8	4	0.0008	0.02
HNRNPC	hsa-miR-625	3686-3694	3691-3699	0.00127	-9.03	8	4	0.0008	0.02
HNRNPC	hsa-miR-625	3687-3695	3691-3699	0.00191	-9.03	8	4	0.0008	0.02
HNRNPC	hsa-miR-625	3684-3692	3691-3699	0.00445	-9.03	8	4	0.0008	0.02
HNRNPC	hsa-miR-625	3685-3693	3691-3699	0.00457	-9.03	8	4	0.0008	0.02
HNRNPC	hsa-miR-491-5p	3686-3694	3691-3699	0.00127	-7.57	4	22	0.0044	0.04
HNRNPC	hsa-miR-491-5p	3687-3695	3691-3699	0.00191	-7.57	4	22	0.0044	0.04
HNRNPC	hsa-miR-491-5p	3684-3692	3691-3699	0.00445	-7.57	4	22	0.0044	0.04
HNRNPC	hsa-miR-491-5p	3685-3693	3691-3699	0.00457	-7.57	4	22	0.0044	0.04
HNRNPC	hsa-miR-409-5p	3059-3067	3052-3060	0.00481	-9.71	3	25	0.005	0.04
HNRNPC	hsa-miR-409-5p	3060-3068	3052-3060	0.00494	-9.71	3	25	0.005	0.04
HNRNPC	hsa-miR-409-5p	2237-2245	2242-2250	0.00605	-7.91	3	25	0.005	0.04
HNRNPC	hsa-let-7e	1187-1195	1194-1202	0.000786	-6.52	2	33	0.0066	0.05
HNRNPC	hsa-let-7e	1186-1194	1194-1202	0.00139	-6.52	2	33	0.0066	0.05
HNRNPCL1	hsa-miR-552	7544-7552	7537-7545	0.0031	-10.42	6	4	0.0008	0.02
HNRNPCL1	hsa-miR-552	7545-7553	7537-7545	0.00653	-10.42	6	4	0.0008	0.02
HNRNPCL1	hsa-miR-552	7543-7551	7537-7545	0.00774	-10.42	6	4	0.0008	0.02
HNRNPCL1	hsa-miR-625	3686-3694	3690-3698	0.00127	-12.42	8	4	0.0008	0.02
HNRNPCL1	hsa-miR-625	3687-3695	3690-3698	0.00195	-12.42	8	4	0.0008	0.02
HNRNPCL1	hsa-miR-625	3685-3693	3690-3698	0.00424	-12.42	8	4	0.0008	0.02
HNRNPCL1	hsa-miR-625	3684-3692	3690-3698	0.00447	-12.42	8	4	0.0008	0.02
HNRNPCL1	hsa-miR-625	3686-3694	3691-3699	0.00127	-9.03	8	4	0.0008	0.02
HNRNPCL1	hsa-miR-625	3687-3695	3691-3699	0.00195	-9.03	8	4	0.0008	0.02
HNRNPCL1	hsa-miR-625	3685-3693	3691-3699	0.00424	-9.03	8	4	0.0008	0.02
HNRNPCL1	hsa-miR-625	3684-3692	3691-3699	0.00447	-9.03	8	4	0.0008	0.02
HNRNPCL1	hsa-miR-491-5p	3686-3694	3691-3699	0.00127	-7.57	4	22	0.0044	0.04
HNRNPCL1	hsa-miR-491-5p	3687-3695	3691-3699	0.00195	-7.57	4	22	0.0044	0.04
HNRNPCL1	hsa-miR-491-5p	3685-3693	3691-3699	0.00424	-7.57	4	22	0.0044	0.04
HNRNPCL1	hsa-miR-491-5p	3684-3692	3691-3699	0.00447	-7.57	4	22	0.0044	0.04
HNRNPCL1	hsa-miR-409-5p	3060-3068	3052-3060	0.00472	-9.71	3	23	0.0046	0.04
HNRNPCL1	hsa-miR-409-5p	3059-3067	3052-3060	0.00483	-9.71	3	23	0.0046	0.04
HNRNPCL1	hsa-miR-409-5p	2237-2245	2242-2250	0.00685	-7.91	3	23	0.0046	0.04
HNRNPCL1	hsa-let-7e	1187-1195	1194-1202	0.000951	-6.52	2	32	0.0064	0.05
HNRNPCL1	hsa-let-7e	1186-1194	1194-1202	0.00156	-6.52	2	32	0.0064	0.05
HNRNPF	hsa-miR-1280	3473-3481	3476-3484	0.0024	-8.53	16	1	0.0002	0.01
HNRNPF	hsa-miR-1280	3479-3487	3476-3484	0.0024	-8.53	16	1	0.0002	0.01
HNRNPF	hsa-miR-1280	3470-3478	3476-3484	0.00416	-8.53	16	1	0.0002	0.01
HNRNPF	hsa-miR-1280	3475-3483	3476-3484	0.00605	-8.53	16	1	0.0002	0.01
HNRNPF	hsa-miR-1280	3477-3485	3476-3484	0.00605	-8.53	16	1	0.0002	0.01
HNRNPF	hsa-miR-1280	7386-7394	7390-7398	9.16e-05	-8.23	16	1	0.0002	0.01
HNRNPF	hsa-miR-1280	7391-7399	7390-7398	0.00107	-8.23	16	1	0.0002	0.01
HNRNPF	hsa-miR-1280	7395-7403	7390-7398	0.00107	-8.23	16	1	0.0002	0.01
HNRNPF	hsa-miR-1280	6525-6533	6524-6532	0.00156	-6.58	16	1	0.0002	0.01
HNRNPF	hsa-miR-1280	6516-6524	6524-6532	0.00605	-6.58	16	1	0.0002	0.01
HNRNPF	hsa-miR-1280	6523-6531	6524-6532	0.00605	-6.58	16	1	0.0002	0.01
HNRNPF	hsa-miR-1280	4138-4146	4137-4145	0.00156	-6.24	16	1	0.0002	0.01
HNRNPF	hsa-miR-1280	4133-4141	4137-4145	0.00605	-6.24	16	1	0.0002	0.01
HNRNPF	hsa-miR-1280	4142-4150	4137-4145	0.00605	-6.24	16	1	0.0002	0.01
HNRNPF	hsa-miR-1280	4132-4140	4137-4145	0.00635	-6.24	16	1	0.0002	0.01
HNRNPF	hsa-miR-1281	6525-6533	6519-6527	0.00156	-10.68	5	15	0.003	0.03
HNRNPF	hsa-miR-1281	6512-6520	6519-6527	0.00605	-10.68	5	15	0.003	0.03
HNRNPF	hsa-miR-1281	6516-6524	6519-6527	0.00605	-10.68	5	15	0.003	0.03
HNRNPF	hsa-miR-1281	6523-6531	6519-6527	0.00605	-10.68	5	15	0.003	0.03
HNRNPF	hsa-miR-532-3p	3792-3800	3795-3803	0.00156	-16.39	11	27	0.0054	0.05
HNRNPF	hsa-miR-532-3p	8499-8507	8498-8506	0.00666	-15.15	11	27	0.0054	0.05
HNRNPH1	hsa-miR-619	2763-2771	2770-2778	0.00289	-11.99	2	10	0.002	0.03
HNRNPH1	hsa-miR-619	2765-2773	2770-2778	0.00317	-11.99	2	10	0.002	0.03
HNRNPH1	hsa-miR-502-5p	2806-2814	2811-2819	0.00272	-12.25	4	13	0.0026	0.03
HNRNPH1	hsa-miR-502-5p	2806-2814	2800-2808	0.00272	-8.08	4	13	0.0026	0.03
HNRNPH1	hsa-miR-502-5p	1505-1513	1506-1514	0.000519	-7.23	4	13	0.0026	0.03
HNRNPH1	hsa-miR-502-5p	1512-1520	1506-1514	0.000538	-7.23	4	13	0.0026	0.03
HNRNPH1	hsa-miR-664	1930-1938	1934-1942	0.000404	-7.31	3	22	0.0044	0.04
HNRNPH1	hsa-miR-664	1933-1941	1934-1942	0.000577	-7.31	3	22	0.0044	0.04
HNRNPH1	hsa-miR-664	1938-1946	1934-1942	0.000687	-7.31	3	22	0.0044	0.04
HNRNPH1	hsa-miR-199a-5p	1908-1916	1901-1909	0.00169	-7.13	2	43	0.0086	0.05
HNRNPH1	hsa-miR-199a-5p	1894-1902	1901-1909	0.00289	-7.13	2	43	0.0086	0.05
HNRNPH1	hsa-miR-199b-5p	1908-1916	1901-1909	0.00169	-7.93	2	43	0.0086	0.05
HNRNPH1	hsa-miR-199b-5p	1894-1902	1901-1909	0.00289	-7.93	2	43	0.0086	0.05
HNRNPH2	hsa-miR-324-3p	1323-1331	1320-1328	0.00982	-7.43	5	5	0.001	0.02
HNRNPH2	hsa-miR-324-3p	3788-3796	3795-3803	0.000465	-7.13	5	5	0.001	0.02
HNRNPH2	hsa-miR-324-3p	3792-3800	3795-3803	0.000741	-7.13	5	5	0.001	0.02
HNRNPH2	hsa-miR-150	6516-6524	6513-6521	0.000108	-8.01	6	6	0.0012	0.02
HNRNPH2	hsa-miR-150	6507-6515	6513-6521	0.000153	-8.01	6	6	0.0012	0.02
HNRNPH2	hsa-miR-150	6511-6519	6513-6521	0.000153	-8.01	6	6	0.0012	0.02
HNRNPH2	hsa-miR-150	6519-6527	6513-6521	0.000153	-8.01	6	6	0.0012	0.02
HNRNPH2	hsa-miR-532-3p	3788-3796	3795-3803	0.000465	-16.39	5	8	0.0016	0.02
HNRNPH2	hsa-miR-532-3p	3792-3800	3795-3803	0.000741	-16.39	5	8	0.0016	0.02
HNRNPH2	hsa-miR-532-3p	8494-8502	8498-8506	0.00126	-15.15	5	8	0.0016	0.02
HNRNPH2	hsa-miR-532-3p	8501-8509	8498-8506	0.00126	-15.15	5	8	0.0016	0.02
HNRNPH2	hsa-miR-24	3446-3454	3438-3446	0.00108	-7.51	1	23	0.0046	0.04
HNRNPH2	hsa-miR-1280	3477-3485	3476-3484	0.00247	-8.53	5	33	0.0066	0.05
HNRNPH2	hsa-miR-1280	6516-6524	6524-6532	0.000108	-6.58	5	33	0.0066	0.05
HNRNPH2	hsa-miR-1280	6525-6533	6524-6532	0.00014	-6.58	5	33	0.0066	0.05
HNRNPH2	hsa-miR-1280	6519-6527	6524-6532	0.000153	-6.58	5	33	0.0066	0.05
HNRNPH2	hsa-miR-1280	4138-4146	4137-4145	0.00223	-6.24	5	33	0.0066	0.05
HNRNPH2	hsa-miR-483-3p	6516-6524	6518-6526	0.000108	-6.67	4	33	0.0066	0.05
HNRNPH2	hsa-miR-483-3p	6525-6533	6518-6526	0.00014	-6.67	4	33	0.0066	0.05
HNRNPH2	hsa-miR-483-3p	6511-6519	6518-6526	0.000153	-6.67	4	33	0.0066	0.05
HNRNPH2	hsa-miR-483-3p	6519-6527	6518-6526	0.000153	-6.67	4	33	0.0066	0.05
HNRNPH2	hsa-miR-1224-3p	8494-8502	8496-8504	0.00126	-14.7	6	34	0.0068	0.05
HNRNPH2	hsa-miR-1224-3p	8501-8509	8496-8504	0.00126	-14.7	6	34	0.0068	0.05
HNRNPH2	hsa-miR-1224-3p	6516-6524	6518-6526	0.000108	-9.37	6	34	0.0068	0.05
HNRNPH2	hsa-miR-1224-3p	6525-6533	6518-6526	0.00014	-9.37	6	34	0.0068	0.05
HNRNPH2	hsa-miR-1224-3p	6511-6519	6518-6526	0.000153	-9.37	6	34	0.0068	0.05
HNRNPH2	hsa-miR-1224-3p	6519-6527	6518-6526	0.000153	-9.37	6	34	0.0068	0.05
HNRNPL	hsa-miR-384	2043-2051	2037-2045	0.00154	-10.52	4	15	0.003	0.03
HNRNPL	hsa-miR-384	2045-2053	2037-2045	0.00175	-10.52	4	15	0.003	0.03
HNRNPL	hsa-miR-384	2031-2039	2037-2045	0.00712	-10.52	4	15	0.003	0.03
HNRNPL	hsa-miR-593	7070-7078	7068-7076	8.06e-05	-15.97	8	21	0.0042	0.04
HNRNPL	hsa-miR-593	7072-7080	7068-7076	8.5e-05	-15.97	8	21	0.0042	0.04
HNRNPL	hsa-miR-593	7061-7069	7068-7076	0.000117	-15.97	8	21	0.0042	0.04
HNRNPL	hsa-miR-593	7068-7076	7068-7076	0.000625	-15.97	8	21	0.0042	0.04
HNRNPL	hsa-miR-593	7074-7082	7068-7076	0.00498	-15.97	8	21	0.0042	0.04
HNRNPM	hsa-miR-605	3242-3250	3244-3252	0.00664	-8.65	5	24	0.0048	0.04
HNRNPM	hsa-miR-605	3246-3254	3244-3252	0.00726	-8.65	5	24	0.0048	0.04
HNRNPU	hsa-miR-383	6632-6640	6634-6642	0.000643	-10.22	3	12	0.0024	0.03
HNRNPU	hsa-miR-383	6627-6635	6634-6642	0.000889	-10.22	3	12	0.0024	0.03
HNRNPU	hsa-miR-1281	5310-5318	5317-5325	0.00223	-9.81	2	24	0.0048	0.04
HNRNPU	hsa-miR-1281	5324-5332	5317-5325	0.00344	-9.81	2	24	0.0048	0.04
HNRNPU	hsa-miR-361-3p	4414-4422	4422-4430	0.00174	-8.05	2	24	0.0048	0.04
HNRNPU	hsa-miR-361-3p	4419-4427	4422-4430	0.00519	-8.05	2	24	0.0048	0.04
HuR	hsa-miR-942	1355-1363	1347-1355	0.00757	-7.25	3	5	0.001	0.02
IGF2BP2	hsa-miR-384	2029-2037	2037-2045	0.000706	-10.52	3	15	0.003	0.03
IGF2BP2	hsa-miR-384	2045-2053	2037-2045	0.000741	-10.52	3	15	0.003	0.03
IGF2BP2	hsa-miR-384	2041-2049	2037-2045	0.00118	-10.52	3	15	0.003	0.03
IGF2BP2	hsa-miR-21	2029-2037	2032-2040	0.000706	-6.3	2	38	0.0076	0.05
IGF2BP2	hsa-miR-21	2027-2035	2032-2040	0.00154	-6.3	2	38	0.0076	0.05
IGF2BP3	hsa-miR-431	350-358	344-352	0.000778	-8.02	4	8	0.0016	0.02
IGF2BP3	hsa-miR-431	346-354	344-352	0.000907	-8.02	4	8	0.0016	0.02
IGF2BP3	hsa-miR-431	348-356	344-352	0.00122	-8.02	4	8	0.0016	0.02
IGF2BP3	hsa-miR-431	352-360	344-352	0.00172	-8.02	4	8	0.0016	0.02
IGF2BP3	hsa-miR-384	2045-2053	2037-2045	0.000907	-10.52	3	22	0.0044	0.04
IGF2BP3	hsa-miR-384	2029-2037	2037-2045	0.00116	-10.52	3	22	0.0044	0.04
IGF2BP3	hsa-miR-384	2043-2051	2037-2045	0.00149	-10.52	3	22	0.0044	0.04
KHDRBS1	hsa-miR-1247	4074-4082	4081-4089	0.00229	-7.77	2	40	0.008	0.05
KHDRBS1	hsa-miR-1247	4075-4083	4081-4089	0.00749	-7.77	2	40	0.008	0.05
KHDRBS2	hsa-miR-1244	1378-1386	1386-1394	0.00237	-6.47	4	26	0.0052	0.05
KHDRBS2	hsa-miR-1244	1382-1390	1386-1394	0.00265	-6.47	4	26	0.0052	0.05
KHDRBS2	hsa-miR-1244	1392-1400	1386-1394	0.00378	-6.47	4	26	0.0052	0.05
KHDRBS2	hsa-miR-1244	1394-1402	1386-1394	0.00378	-6.47	4	26	0.0052	0.05
KHDRBS2	hsa-miR-1254	6079-6087	6087-6095	0.00553	-12.55	2	33	0.0066	0.05
KHDRBS2	hsa-miR-1254	6082-6090	6087-6095	0.00674	-12.55	2	33	0.0066	0.05
KHDRBS3	hsa-miR-573	2382-2390	2390-2398	0.00424	-7.38	4	37	0.0074	0.05
KHDRBS3	hsa-miR-573	2384-2392	2390-2398	0.00708	-7.38	4	37	0.0074	0.05
KHDRBS3	hsa-miR-573	2393-2401	2390-2398	0.00708	-7.38	4	37	0.0074	0.05
KHDRBS3	hsa-miR-573	2396-2404	2390-2398	0.00708	-7.38	4	37	0.0074	0.05
LIN28A	hsa-miR-143	3997-4005	3989-3997	0.0028	-9.34	2	1	0.0002	0.01
LIN28A	hsa-miR-412	2790-2798	2790-2798	0.00511	-16.45	7	1	0.0002	0.01
LIN28A	hsa-miR-412	1929-1937	1926-1934	0.00184	-11.91	7	1	0.0002	0.01
LIN28A	hsa-miR-412	1926-1934	1926-1934	0.00209	-11.91	7	1	0.0002	0.01
LIN28A	hsa-miR-664	1929-1937	1934-1942	0.00184	-7.31	3	7	0.0014	0.02
LIN28A	hsa-miR-664	1926-1934	1934-1942	0.00209	-7.31	3	7	0.0014	0.02
MBNL1	hsa-miR-1287	6643-6651	6638-6646	0.000547	-8.02	9	0	0	0
MBNL1	hsa-miR-1287	6646-6654	6638-6646	0.00217	-8.02	9	0	0	0
MBNL1	hsa-miR-1247	3912-3920	3904-3912	0.00815	-9.66	6	2	0.0004	0.01
MBNL1	hsa-miR-1247	3896-3904	3904-3912	0.00956	-9.66	6	2	0.0004	0.01
MBNL1	hsa-miR-1247	3897-3905	3904-3912	0.00956	-9.66	6	2	0.0004	0.01
MBNL1	hsa-miR-383	6629-6637	6634-6642	0.0021	-10.22	11	12	0.0024	0.03
MBNL1	hsa-miR-383	6429-6437	6436-6444	0.00815	-8.39	11	12	0.0024	0.03
MBNL1	hsa-miR-383	6436-6444	6436-6444	0.00815	-8.39	11	12	0.0024	0.03
MBNL1	hsa-miR-383	6433-6441	6436-6444	0.00838	-8.39	11	12	0.0024	0.03
MBNL1	hsa-miR-96	5326-5334	5331-5339	0.00065	-13.9	5	18	0.0036	0.04
MBNL1	hsa-miR-96	5339-5347	5331-5339	0.00217	-13.9	5	18	0.0036	0.04
MSI1	hsa-miR-502-5p	2803-2811	2811-2819	0.00116	-12.25	8	1	0.0002	0.01
MSI1	hsa-miR-502-5p	2035-2043	2036-2044	0.00253	-8.43	8	1	0.0002	0.01
MSI1	hsa-miR-502-5p	2803-2811	2800-2808	0.00116	-8.08	8	1	0.0002	0.01
MSI1	hsa-miR-502-5p	2799-2807	2800-2808	0.00366	-8.08	8	1	0.0002	0.01
MSI1	hsa-miR-412	2744-2752	2751-2759	0.00366	-9.71	6	14	0.0028	0.03
MSI1	hsa-miR-412	2756-2764	2751-2759	0.008	-9.71	6	14	0.0028	0.03
MSI1	hsa-miR-1248	2803-2811	2806-2814	0.00116	-17.26	4	31	0.0062	0.05
MSI1	hsa-miR-1248	2799-2807	2806-2814	0.00366	-17.26	4	31	0.0062	0.05
MSI1	hsa-miR-1248	2367-2375	2366-2374	0.00105	-9.98	4	31	0.0062	0.05
MSI1	hsa-miR-1248	2363-2371	2366-2374	0.00334	-9.98	4	31	0.0062	0.05
MSI1	hsa-miR-516a-3p	2013-2021	2013-2021	0.0035	-11.33	5	39	0.0078	0.05
MSI1	hsa-miR-516a-3p	2010-2018	2013-2021	0.00676	-11.33	5	39	0.0078	0.05
MSI1	hsa-miR-516a-3p	2803-2811	2810-2818	0.00116	-10.15	5	39	0.0078	0.05
MSI1	hsa-miR-516a-3p	2803-2811	2795-2803	0.00116	-7.22	5	39	0.0078	0.05
MSI1	hsa-miR-516a-3p	2799-2807	2795-2803	0.00366	-7.22	5	39	0.0078	0.05
NOVA1	hsa-miR-337-5p	6386-6394	6391-6399	0.00298	-6.7	2	16	0.0032	0.04
NOVA1	hsa-miR-337-5p	6394-6402	6391-6399	0.00298	-6.7	2	16	0.0032	0.04
PABPC1	hsa-miR-1237	2024-2032	2019-2027	8.33e-05	-12.57	6	7	0.0014	0.02
PABPC1	hsa-miR-1237	2025-2033	2019-2027	0.00036	-12.57	6	7	0.0014	0.02
PABPC1	hsa-miR-1237	2026-2034	2019-2027	0.00036	-12.57	6	7	0.0014	0.02
PABPC1	hsa-miR-1237	2027-2035	2019-2027	0.00036	-12.57	6	7	0.0014	0.02
PABPC1	hsa-miR-1237	2021-2029	2019-2027	0.00046	-12.57	6	7	0.0014	0.02
PABPC1	hsa-miR-1237	2023-2031	2019-2027	0.000721	-12.57	6	7	0.0014	0.02
PABPC1	hsa-miR-431	350-358	344-352	0.000512	-8.02	5	11	0.0022	0.03
PABPC1	hsa-miR-431	347-355	344-352	0.00164	-8.02	5	11	0.0022	0.03
PABPC1	hsa-miR-431	348-356	344-352	0.00164	-8.02	5	11	0.0022	0.03
PABPC1	hsa-miR-431	349-357	344-352	0.00164	-8.02	5	11	0.0022	0.03
PABPC1	hsa-miR-431	352-360	344-352	0.00237	-8.02	5	11	0.0022	0.03
PABPC1	hsa-miR-1287	6726-6734	6732-6740	0.00174	-10.99	4	18	0.0036	0.04
PABPC1	hsa-miR-1287	6728-6736	6732-6740	0.00191	-10.99	4	18	0.0036	0.04
PABPC1	hsa-miR-1287	6727-6735	6732-6740	0.00223	-10.99	4	18	0.0036	0.04
PABPC1	hsa-miR-1287	6725-6733	6732-6740	0.00268	-10.99	4	18	0.0036	0.04
PABPC1	hsa-miR-1207-3p	6726-6734	6734-6742	0.00174	-6.84	3	19	0.0038	0.04
PABPC1	hsa-miR-1207-3p	6728-6736	6734-6742	0.00191	-6.84	3	19	0.0038	0.04
PABPC1	hsa-miR-1207-3p	6727-6735	6734-6742	0.00223	-6.84	3	19	0.0038	0.04
PABPC1	hsa-miR-502-5p	2043-2051	2036-2044	0.000721	-8.43	7	22	0.0044	0.04
PABPC1	hsa-miR-502-5p	2044-2052	2036-2044	0.000721	-8.43	7	22	0.0044	0.04
PABPC1	hsa-miR-502-5p	2041-2049	2036-2044	0.00111	-8.43	7	22	0.0044	0.04
PABPC1	hsa-miR-502-5p	1510-1518	1506-1514	0.00394	-7.23	7	22	0.0044	0.04
PABPC1	hsa-miR-502-5p	2845-2853	2840-2848	0.00604	-7.16	7	22	0.0044	0.04
PABPC1	hsa-miR-502-5p	2844-2852	2840-2848	0.00815	-7.16	7	22	0.0044	0.04
PABPC1	hsa-miR-502-5p	1596-1604	1598-1606	0.00148	-6.31	7	22	0.0044	0.04
PABPC3	hsa-miR-1207-3p	6727-6735	6734-6742	0.00209	-6.84	4	8	0.0016	0.02
PABPC3	hsa-miR-1207-3p	6729-6737	6734-6742	0.00233	-6.84	4	8	0.0016	0.02
PABPC3	hsa-miR-1207-3p	6730-6738	6734-6742	0.00366	-6.84	4	8	0.0016	0.02
PABPC3	hsa-miR-1207-3p	6728-6736	6734-6742	0.00602	-6.84	4	8	0.0016	0.02
PABPC3	hsa-miR-431	1908-1916	1906-1914	0.00181	-11.21	5	12	0.0024	0.03
PABPC3	hsa-miR-431	1900-1908	1906-1914	0.00419	-11.21	5	12	0.0024	0.03
PABPC3	hsa-miR-431	352-360	344-352	3.17e-05	-8.02	5	12	0.0024	0.03
PABPC3	hsa-miR-431	346-354	344-352	6.13e-05	-8.02	5	12	0.0024	0.03
PABPC3	hsa-miR-431	351-359	344-352	0.000205	-8.02	5	12	0.0024	0.03
PABPC3	hsa-miR-21	2025-2033	2032-2040	0.000472	-6.3	4	15	0.003	0.03
PABPC3	hsa-miR-21	2027-2035	2032-2040	0.000997	-6.3	4	15	0.003	0.03
PABPC3	hsa-miR-21	2029-2037	2032-2040	0.00156	-6.3	4	15	0.003	0.03
PABPC3	hsa-miR-21	2026-2034	2032-2040	0.00163	-6.3	4	15	0.003	0.03
PABPC3	hsa-miR-1287	6727-6735	6732-6740	0.00209	-10.99	4	16	0.0032	0.04
PABPC3	hsa-miR-1287	6729-6737	6732-6740	0.00233	-10.99	4	16	0.0032	0.04
PABPC3	hsa-miR-1287	6730-6738	6732-6740	0.00366	-10.99	4	16	0.0032	0.04
PABPC3	hsa-miR-1287	6728-6736	6732-6740	0.00602	-10.99	4	16	0.0032	0.04
PABPC3	hsa-miR-578	2025-2033	2020-2028	0.000472	-8.56	7	36	0.0072	0.05
PABPC3	hsa-miR-578	2027-2035	2020-2028	0.000997	-8.56	7	36	0.0072	0.05
PABPC3	hsa-miR-578	2026-2034	2020-2028	0.00163	-8.56	7	36	0.0072	0.05
PABPC3	hsa-miR-578	3559-3567	3562-3570	0.000196	-6.31	7	36	0.0072	0.05
PABPC3	hsa-miR-578	3567-3575	3562-3570	0.000417	-6.31	7	36	0.0072	0.05
PABPC3	hsa-miR-578	3568-3576	3562-3570	0.0013	-6.31	7	36	0.0072	0.05
PABPC4	hsa-miR-431	350-358	344-352	0.000411	-8.02	7	7	0.0014	0.02
PABPC4	hsa-miR-431	347-355	344-352	0.000709	-8.02	7	7	0.0014	0.02
PABPC4	hsa-miR-431	348-356	344-352	0.000709	-8.02	7	7	0.0014	0.02
PABPC4	hsa-miR-431	349-357	344-352	0.000709	-8.02	7	7	0.0014	0.02
PABPC4	hsa-miR-431	352-360	344-352	0.00106	-8.02	7	7	0.0014	0.02
PABPC4	hsa-miR-431	346-354	344-352	0.00131	-8.02	7	7	0.0014	0.02
PABPC4	hsa-miR-431	351-359	344-352	0.00131	-8.02	7	7	0.0014	0.02
PABPC4	hsa-miR-562	4940-4948	4946-4954	0.00951	-8.49	6	8	0.0016	0.02
PABPC4	hsa-miR-562	4939-4947	4946-4954	0.00975	-8.49	6	8	0.0016	0.02
PABPC4	hsa-miR-562	2396-2404	2401-2409	0.00376	-6.77	6	8	0.0016	0.02
PABPC4	hsa-miR-562	2397-2405	2401-2409	0.00376	-6.77	6	8	0.0016	0.02
PABPC4	hsa-miR-562	2395-2403	2401-2409	0.00621	-6.77	6	8	0.0016	0.02
PABPC4	hsa-miR-573	2396-2404	2390-2398	0.00376	-7.38	5	8	0.0016	0.02
PABPC4	hsa-miR-573	2397-2405	2390-2398	0.00376	-7.38	5	8	0.0016	0.02
PABPC4	hsa-miR-573	2385-2393	2390-2398	0.00386	-7.38	5	8	0.0016	0.02
PABPC4	hsa-miR-573	2384-2392	2390-2398	0.00605	-7.38	5	8	0.0016	0.02
PABPC4	hsa-miR-573	2395-2403	2390-2398	0.00621	-7.38	5	8	0.0016	0.02
PABPC4	hsa-miR-1207-3p	6727-6735	6734-6742	0.00143	-6.84	4	14	0.0028	0.03
PABPC4	hsa-miR-1207-3p	6728-6736	6734-6742	0.00147	-6.84	4	14	0.0028	0.03
PABPC4	hsa-miR-1207-3p	6729-6737	6734-6742	0.00311	-6.84	4	14	0.0028	0.03
PABPC4	hsa-miR-1207-3p	6726-6734	6734-6742	0.00431	-6.84	4	14	0.0028	0.03
PABPC4	hsa-miR-1237	2026-2034	2019-2027	0.000233	-12.57	5	19	0.0038	0.04
PABPC4	hsa-miR-1237	2027-2035	2019-2027	0.000257	-12.57	5	19	0.0038	0.04
PABPC4	hsa-miR-1237	2025-2033	2019-2027	0.000305	-12.57	5	19	0.0038	0.04
PABPC4	hsa-miR-1237	2024-2032	2019-2027	0.000326	-12.57	5	19	0.0038	0.04
PABPC4	hsa-miR-1237	2023-2031	2019-2027	0.000606	-12.57	5	19	0.0038	0.04
PABPC4	hsa-miR-1287	6727-6735	6732-6740	0.00143	-10.99	4	31	0.0062	0.05
PABPC4	hsa-miR-1287	6728-6736	6732-6740	0.00147	-10.99	4	31	0.0062	0.05
PABPC4	hsa-miR-1287	6729-6737	6732-6740	0.00311	-10.99	4	31	0.0062	0.05
PABPC4	hsa-miR-1287	6726-6734	6732-6740	0.00431	-10.99	4	31	0.0062	0.05
PABPC4	hsa-miR-632	362-370	367-375	0.000326	-7.85	7	33	0.0066	0.05
PABPC4	hsa-miR-632	361-369	367-375	0.000468	-7.85	7	33	0.0066	0.05
PABPC4	hsa-miR-632	363-371	367-375	0.00106	-7.85	7	33	0.0066	0.05
PABPC4	hsa-miR-632	360-368	367-375	0.00203	-7.85	7	33	0.0066	0.05
PABPC5	hsa-miR-1207-3p	6728-6736	6734-6742	0.00342	-6.84	3	12	0.0024	0.03
PABPC5	hsa-miR-1207-3p	6726-6734	6734-6742	0.008	-6.84	3	12	0.0024	0.03
PABPC5	hsa-miR-1207-3p	6729-6737	6734-6742	0.00824	-6.84	3	12	0.0024	0.03
PABPC5	hsa-miR-1287	6728-6736	6732-6740	0.00342	-10.99	3	20	0.004	0.04
PABPC5	hsa-miR-1287	6726-6734	6732-6740	0.008	-10.99	3	20	0.004	0.04
PABPC5	hsa-miR-1287	6729-6737	6732-6740	0.00824	-10.99	3	20	0.004	0.04
PABPC5	hsa-miR-431	350-358	344-352	0.00934	-8.02	3	39	0.0078	0.05
PABPC5	hsa-miR-431	338-346	344-352	0.0099	-8.02	3	39	0.0078	0.05
PABPN1	hsa-miR-578	2021-2029	2020-2028	5.65e-05	-8.56	12	4	0.0008	0.02
PABPN1	hsa-miR-578	2028-2036	2020-2028	0.000106	-8.56	12	4	0.0008	0.02
PABPN1	hsa-miR-578	2024-2032	2020-2028	0.000128	-8.56	12	4	0.0008	0.02
PABPN1	hsa-miR-578	2026-2034	2020-2028	0.000376	-8.56	12	4	0.0008	0.02
PABPN1	hsa-miR-578	2018-2026	2020-2028	0.000444	-8.56	12	4	0.0008	0.02
PABPN1	hsa-miR-578	950-958	954-962	0.00162	-7.1	12	4	0.0008	0.02
PABPN1	hsa-miR-578	955-963	954-962	0.00177	-7.1	12	4	0.0008	0.02
PABPN1	hsa-miR-578	958-966	954-962	0.00217	-7.1	12	4	0.0008	0.02
PABPN1	hsa-miR-578	3558-3566	3562-3570	0.000523	-6.31	12	4	0.0008	0.02
PABPN1	hsa-miR-578	3566-3574	3562-3570	0.000724	-6.31	12	4	0.0008	0.02
PABPN1	hsa-miR-578	3563-3571	3562-3570	0.000747	-6.31	12	4	0.0008	0.02
PABPN1	hsa-miR-578	3560-3568	3562-3570	0.00157	-6.31	12	4	0.0008	0.02
PABPN1	hsa-miR-431	1914-1922	1906-1914	0.000874	-11.21	4	13	0.0026	0.03
PABPN1	hsa-miR-431	1907-1915	1906-1914	0.00188	-11.21	4	13	0.0026	0.03
PABPN1	hsa-miR-431	347-355	344-352	0.00394	-8.02	4	13	0.0026	0.03
PABPN1	hsa-miR-431	350-358	344-352	0.00559	-8.02	4	13	0.0026	0.03
PABPN1	hsa-miR-760	367-375	374-382	0.00476	-20.05	2	25	0.005	0.04
PABPN1	hsa-miR-760	7094-7102	7099-7107	0.00273	-11.91	2	25	0.005	0.04
PCBP2	hsa-miR-591	7029-7037	7034-7042	0.00063	-8.16	2	4	0.0008	0.02
PCBP2	hsa-miR-591	7030-7038	7034-7042	0.00114	-8.16	2	4	0.0008	0.02
PCBP2	hsa-miR-625	3696-3704	3690-3698	0.00256	-12.42	6	5	0.001	0.02
PCBP2	hsa-miR-625	3697-3705	3690-3698	0.00287	-12.42	6	5	0.001	0.02
PCBP2	hsa-miR-625	3693-3701	3690-3698	0.00418	-12.42	6	5	0.001	0.02
PCBP2	hsa-miR-625	3696-3704	3691-3699	0.00256	-9.03	6	5	0.001	0.02
PCBP2	hsa-miR-625	3697-3705	3691-3699	0.00287	-9.03	6	5	0.001	0.02
PCBP2	hsa-miR-625	3693-3701	3691-3699	0.00418	-9.03	6	5	0.001	0.02
PCBP2	hsa-miR-1268	3696-3704	3697-3705	0.00256	-15.46	3	6	0.0012	0.02
PCBP2	hsa-miR-1268	3697-3705	3697-3705	0.00287	-15.46	3	6	0.0012	0.02
PCBP2	hsa-miR-1268	3693-3701	3697-3705	0.00418	-15.46	3	6	0.0012	0.02
PCBP2	hsa-miR-1321	7029-7037	7029-7037	0.00063	-6.4	4	7	0.0014	0.02
PCBP2	hsa-miR-1321	7030-7038	7029-7037	0.00114	-6.4	4	7	0.0014	0.02
PCBP2	hsa-miR-1321	7024-7032	7029-7037	0.00166	-6.4	4	7	0.0014	0.02
PCBP2	hsa-miR-1321	7025-7033	7029-7037	0.00166	-6.4	4	7	0.0014	0.02
PCBP2	hsa-miR-765	7029-7037	7027-7035	0.00063	-6.8	4	7	0.0014	0.02
PCBP2	hsa-miR-765	7030-7038	7027-7035	0.00114	-6.8	4	7	0.0014	0.02
PCBP2	hsa-miR-765	7024-7032	7027-7035	0.00166	-6.8	4	7	0.0014	0.02
PCBP2	hsa-miR-765	7025-7033	7027-7035	0.00166	-6.8	4	7	0.0014	0.02
PCBP2	hsa-miR-608	3696-3704	3696-3704	0.00256	-19.26	3	18	0.0036	0.04
PCBP2	hsa-miR-608	3697-3705	3696-3704	0.00287	-19.26	3	18	0.0036	0.04
PCBP2	hsa-miR-608	3693-3701	3696-3704	0.00418	-19.26	3	18	0.0036	0.04
PCBP2	hsa-miR-491-5p	3696-3704	3691-3699	0.00256	-7.57	3	21	0.0042	0.04
PCBP2	hsa-miR-491-5p	3697-3705	3691-3699	0.00287	-7.57	3	21	0.0042	0.04
PCBP2	hsa-miR-491-5p	3693-3701	3691-3699	0.00418	-7.57	3	21	0.0042	0.04
PCBP3	hsa-miR-515-5p	6359-6367	6365-6373	0.00103	-6.67	3	2	0.0004	0.01
PCBP3	hsa-miR-515-5p	6358-6366	6365-6373	0.002	-6.67	3	2	0.0004	0.01
PCBP3	hsa-miR-515-5p	6364-6372	6365-6373	0.00258	-6.67	3	2	0.0004	0.01
PCBP3	hsa-miR-636	7733-7741	7725-7733	0.000113	-6.45	2	3	0.0006	0.02
PCBP3	hsa-miR-636	7732-7740	7725-7733	0.000199	-6.45	2	3	0.0006	0.02
PCBP3	hsa-miR-1283	6359-6367	6364-6372	0.00103	-12.36	3	6	0.0012	0.02
PCBP3	hsa-miR-1283	6358-6366	6364-6372	0.002	-12.36	3	6	0.0012	0.02
PCBP3	hsa-miR-1283	6364-6372	6364-6372	0.00258	-12.36	3	6	0.0012	0.02
PCBP3	hsa-miR-608	3689-3697	3696-3704	0.00553	-19.26	2	16	0.0032	0.04
PCBP3	hsa-miR-520d-5p	6359-6367	6363-6371	0.00103	-10.98	3	29	0.0058	0.05
PCBP3	hsa-miR-520d-5p	6358-6366	6363-6371	0.002	-10.98	3	29	0.0058	0.05
PCBP3	hsa-miR-520d-5p	6364-6372	6363-6371	0.00258	-10.98	3	29	0.0058	0.05
PCBP3	hsa-miR-524-5p	6359-6367	6363-6371	0.00103	-14.69	3	29	0.0058	0.05
PCBP3	hsa-miR-524-5p	6358-6366	6363-6371	0.002	-14.69	3	29	0.0058	0.05
PCBP3	hsa-miR-524-5p	6364-6372	6363-6371	0.00258	-14.69	3	29	0.0058	0.05
PCBP3	hsa-miR-1268	3689-3697	3697-3705	0.00553	-15.46	1	36	0.0072	0.05
PCBP3	hsa-miR-625	3689-3697	3690-3698	0.00553	-12.42	4	42	0.0084	0.05
PCBP3	hsa-miR-625	3689-3697	3691-3699	0.00553	-9.03	4	42	0.0084	0.05
PTBP1	hsa-miR-1321	7022-7030	7029-7037	0.000113	-6.4	13	0	0	0
PTBP1	hsa-miR-1321	7024-7032	7029-7037	0.000463	-6.4	13	0	0	0
PTBP1	hsa-miR-1321	7031-7039	7029-7037	0.000463	-6.4	13	0	0	0
PTBP1	hsa-miR-1321	7026-7034	7029-7037	0.00445	-6.4	13	0	0	0
PTBP1	hsa-miR-1321	7029-7037	7029-7037	0.00445	-6.4	13	0	0	0
PTBP1	hsa-miR-1321	7023-7031	7029-7037	0.00757	-6.4	13	0	0	0
PTBP1	hsa-miR-1321	7025-7033	7029-7037	0.00757	-6.4	13	0	0	0
PTBP1	hsa-miR-1321	7034-7042	7029-7037	0.00795	-6.4	13	0	0	0
PTBP1	hsa-miR-591	7031-7039	7034-7042	0.000463	-8.16	16	0	0	0
PTBP1	hsa-miR-591	7040-7048	7034-7042	0.000577	-8.16	16	0	0	0
PTBP1	hsa-miR-591	7026-7034	7034-7042	0.00445	-8.16	16	0	0	0
PTBP1	hsa-miR-591	7029-7037	7034-7042	0.00445	-8.16	16	0	0	0
PTBP1	hsa-miR-591	7034-7042	7034-7042	0.00795	-8.16	16	0	0	0
PTBP1	hsa-miR-591	425-433	418-426	0.00379	-8.06	16	0	0	0
PTBP1	hsa-miR-591	423-431	418-426	0.0039	-8.06	16	0	0	0
PTBP1	hsa-miR-509-5p	8247-8255	8247-8255	0.000577	-8.28	14	2	0.0004	0.01
PTBP1	hsa-miR-509-5p	7576-7584	7583-7591	0.00214	-6.78	14	2	0.0004	0.01
PTBP1	hsa-miR-509-5p	7578-7586	7583-7591	0.00214	-6.78	14	2	0.0004	0.01
PTBP1	hsa-miR-509-5p	7580-7588	7583-7591	0.00214	-6.78	14	2	0.0004	0.01
PTBP1	hsa-miR-509-5p	7579-7587	7583-7591	0.00722	-6.78	14	2	0.0004	0.01
PTBP1	hsa-miR-509-5p	8463-8471	8466-8474	0.00214	-6.15	14	2	0.0004	0.01
PTBP1	hsa-miR-509-5p	8458-8466	8466-8474	0.00494	-6.15	14	2	0.0004	0.01
PTBP1	hsa-miR-509-5p	8459-8467	8466-8474	0.00494	-6.15	14	2	0.0004	0.01
PTBP1	hsa-miR-509-5p	8461-8469	8466-8474	0.00722	-6.15	14	2	0.0004	0.01
PTBP1	hsa-miR-509-5p	8464-8472	8466-8474	0.00722	-6.15	14	2	0.0004	0.01
PTBP1	hsa-miR-509-5p	8466-8474	8466-8474	0.00722	-6.15	14	2	0.0004	0.01
PTBP1	hsa-miR-625	3685-3693	3690-3698	0.004	-12.42	13	2	0.0004	0.01
PTBP1	hsa-miR-625	3685-3693	3691-3699	0.004	-9.03	13	2	0.0004	0.01
PTBP1	hsa-miR-765	7022-7030	7027-7035	0.000113	-6.8	13	3	0.0006	0.02
PTBP1	hsa-miR-765	7020-7028	7027-7035	0.000463	-6.8	13	3	0.0006	0.02
PTBP1	hsa-miR-765	7024-7032	7027-7035	0.000463	-6.8	13	3	0.0006	0.02
PTBP1	hsa-miR-765	7031-7039	7027-7035	0.000463	-6.8	13	3	0.0006	0.02
PTBP1	hsa-miR-765	7026-7034	7027-7035	0.00445	-6.8	13	3	0.0006	0.02
PTBP1	hsa-miR-765	7029-7037	7027-7035	0.00445	-6.8	13	3	0.0006	0.02
PTBP1	hsa-miR-765	7023-7031	7027-7035	0.00757	-6.8	13	3	0.0006	0.02
PTBP1	hsa-miR-765	7025-7033	7027-7035	0.00757	-6.8	13	3	0.0006	0.02
PTBP1	hsa-miR-765	7034-7042	7027-7035	0.00795	-6.8	13	3	0.0006	0.02
PTBP1	hsa-miR-185	8463-8471	8463-8471	0.00214	-12.77	22	4	0.0008	0.02
PTBP1	hsa-miR-185	8456-8464	8463-8471	0.00494	-12.77	22	4	0.0008	0.02
PTBP1	hsa-miR-185	8458-8466	8463-8471	0.00494	-12.77	22	4	0.0008	0.02
PTBP1	hsa-miR-185	8459-8467	8463-8471	0.00494	-12.77	22	4	0.0008	0.02
PTBP1	hsa-miR-185	8461-8469	8463-8471	0.00722	-12.77	22	4	0.0008	0.02
PTBP1	hsa-miR-185	8464-8472	8463-8471	0.00722	-12.77	22	4	0.0008	0.02
PTBP1	hsa-miR-185	8466-8474	8463-8471	0.00722	-12.77	22	4	0.0008	0.02
PTBP1	hsa-miR-1184	8463-8471	8465-8473	0.00214	-10.06	9	6	0.0012	0.02
PTBP1	hsa-miR-1184	8458-8466	8465-8473	0.00494	-10.06	9	6	0.0012	0.02
PTBP1	hsa-miR-1184	8459-8467	8465-8473	0.00494	-10.06	9	6	0.0012	0.02
PTBP1	hsa-miR-1184	8461-8469	8465-8473	0.00722	-10.06	9	6	0.0012	0.02
PTBP1	hsa-miR-1184	8464-8472	8465-8473	0.00722	-10.06	9	6	0.0012	0.02
PTBP1	hsa-miR-1184	8466-8474	8465-8473	0.00722	-10.06	9	6	0.0012	0.02
PTBP1	hsa-miR-491-5p	3685-3693	3691-3699	0.004	-7.57	8	6	0.0012	0.02
PTBP1	hsa-miR-492	8463-8471	8469-8477	0.00214	-13.03	5	11	0.0022	0.03
PTBP1	hsa-miR-492	8461-8469	8469-8477	0.00722	-13.03	5	11	0.0022	0.03
PTBP1	hsa-miR-492	8464-8472	8469-8477	0.00722	-13.03	5	11	0.0022	0.03
PTBP1	hsa-miR-492	8466-8474	8469-8477	0.00722	-13.03	5	11	0.0022	0.03
PTBP1	hsa-miR-768-3p	6993-7001	7001-7009	0.00722	-9.46	6	34	0.0068	0.05
PTBP1	hsa-miR-1233	8434-8442	8438-8446	0.000184	-9.51	7	39	0.0078	0.05
PTBP1	hsa-miR-1233	8444-8452	8438-8446	0.000525	-9.51	7	39	0.0078	0.05
PTBP1	hsa-miR-1233	8443-8451	8438-8446	0.00156	-9.51	7	39	0.0078	0.05
PTBP1	hsa-miR-1233	8445-8453	8438-8446	0.00156	-9.51	7	39	0.0078	0.05
PTBP1	hsa-miR-1233	8431-8439	8438-8446	0.00214	-9.51	7	39	0.0078	0.05
PTBP1	hsa-miR-1233	8430-8438	8438-8446	0.00519	-9.51	7	39	0.0078	0.05
PTBP1	hsa-miR-922	8463-8471	8465-8473	0.00214	-13.32	11	39	0.0078	0.05
PTBP1	hsa-miR-922	8458-8466	8465-8473	0.00494	-13.32	11	39	0.0078	0.05
PTBP1	hsa-miR-922	8459-8467	8465-8473	0.00494	-13.32	11	39	0.0078	0.05
PTBP1	hsa-miR-922	8461-8469	8465-8473	0.00722	-13.32	11	39	0.0078	0.05
PTBP1	hsa-miR-922	8464-8472	8465-8473	0.00722	-13.32	11	39	0.0078	0.05
PTBP1	hsa-miR-922	8466-8474	8465-8473	0.00722	-13.32	11	39	0.0078	0.05
PTBP1	hsa-miR-509-3-5p	8247-8255	8247-8255	0.000577	-7.48	9	42	0.0084	0.05
RALY	hsa-miR-625	3687-3695	3690-3698	0.0017	-12.42	8	5	0.001	0.02
RALY	hsa-miR-625	3688-3696	3690-3698	0.00342	-12.42	8	5	0.001	0.02
RALY	hsa-miR-625	3686-3694	3690-3698	0.00369	-12.42	8	5	0.001	0.02
RALY	hsa-miR-625	3685-3693	3690-3698	0.00507	-12.42	8	5	0.001	0.02
RALY	hsa-miR-625	3687-3695	3691-3699	0.0017	-9.03	8	5	0.001	0.02
RALY	hsa-miR-625	3688-3696	3691-3699	0.00342	-9.03	8	5	0.001	0.02
RALY	hsa-miR-625	3686-3694	3691-3699	0.00369	-9.03	8	5	0.001	0.02
RALY	hsa-miR-625	3685-3693	3691-3699	0.00507	-9.03	8	5	0.001	0.02
RALY	hsa-miR-552	7545-7553	7537-7545	0.00546	-10.42	5	12	0.0024	0.03
RALY	hsa-miR-552	7544-7552	7537-7545	0.00561	-10.42	5	12	0.0024	0.03
RALY	hsa-miR-491-5p	3687-3695	3691-3699	0.0017	-7.57	4	17	0.0034	0.04
RALY	hsa-miR-491-5p	3688-3696	3691-3699	0.00342	-7.57	4	17	0.0034	0.04
RALY	hsa-miR-491-5p	3686-3694	3691-3699	0.00369	-7.57	4	17	0.0034	0.04
RALY	hsa-miR-491-5p	3685-3693	3691-3699	0.00507	-7.57	4	17	0.0034	0.04
RALY	hsa-let-7e	1187-1195	1194-1202	0.00214	-6.52	2	28	0.0056	0.05
RALY	hsa-let-7e	1188-1196	1194-1202	0.00282	-6.52	2	28	0.0056	0.05
RALY	hsa-miR-608	3688-3696	3696-3704	0.00342	-19.26	1	29	0.0058	0.05
RBM38	hsa-miR-1280	3471-3479	3476-3484	0.00047	-8.53	10	2	0.0004	0.01
RBM38	hsa-miR-1280	3477-3485	3476-3484	0.000589	-8.53	10	2	0.0004	0.01
RBM38	hsa-miR-1280	3475-3483	3476-3484	0.00109	-8.53	10	2	0.0004	0.01
RBM38	hsa-miR-1280	3469-3477	3476-3484	0.00124	-8.53	10	2	0.0004	0.01
RBM38	hsa-miR-1280	3473-3481	3476-3484	0.00153	-8.53	10	2	0.0004	0.01
RBM38	hsa-miR-1280	3479-3487	3476-3484	0.00153	-8.53	10	2	0.0004	0.01
RBM38	hsa-miR-1280	7386-7394	7390-7398	0.00077	-8.23	10	2	0.0004	0.01
RBM38	hsa-miR-1280	4138-4146	4137-4145	0.00383	-6.24	10	2	0.0004	0.01
RBM38	hsa-miR-1280	4140-4148	4137-4145	0.00557	-6.24	10	2	0.0004	0.01
RBM38	hsa-miR-1280	4133-4141	4137-4145	0.00577	-6.24	10	2	0.0004	0.01
RBM38	hsa-miR-96	5328-5336	5331-5339	0.001	-13.9	4	3	0.0006	0.02
RBM38	hsa-miR-96	5330-5338	5331-5339	0.00293	-13.9	4	3	0.0006	0.02
RBM38	hsa-miR-766	7386-7394	7378-7386	0.00077	-17.24	4	9	0.0018	0.03
RBM38	hsa-miR-766	7376-7384	7378-7386	0.00092	-17.24	4	9	0.0018	0.03
RBM38	hsa-miR-766	7372-7380	7378-7386	0.000958	-17.24	4	9	0.0018	0.03
RBM38	hsa-miR-766	7374-7382	7378-7386	0.00129	-17.24	4	9	0.0018	0.03
RBM38	hsa-miR-1271	5328-5336	5331-5339	0.001	-17	4	10	0.002	0.03
RBM38	hsa-miR-1271	5330-5338	5331-5339	0.00293	-17	4	10	0.002	0.03
RBM46	hsa-miR-150	5303-5311	5298-5306	0.00135	-7.84	3	6	0.0012	0.02
RBM46	hsa-miR-150	5293-5301	5298-5306	0.00233	-7.84	3	6	0.0012	0.02
RBM46	hsa-miR-150	1845-1853	1850-1858	0.00668	-6.62	3	6	0.0012	0.02
RBM46	hsa-miR-608	3586-3594	3592-3600	0.00253	-6.08	1	38	0.0076	0.05
RBM5	hsa-miR-502-5p	2809-2817	2811-2819	3.4e-06	-12.25	10	0	0	0
RBM5	hsa-miR-502-5p	2813-2821	2811-2819	6.53e-06	-12.25	10	0	0	0
RBM5	hsa-miR-502-5p	2806-2814	2811-2819	0.000244	-12.25	10	0	0	0
RBM5	hsa-miR-502-5p	2794-2802	2800-2808	3.4e-06	-8.08	10	0	0	0
RBM5	hsa-miR-502-5p	2798-2806	2800-2808	0.000244	-8.08	10	0	0	0
RBM5	hsa-miR-502-5p	2806-2814	2800-2808	0.000244	-8.08	10	0	0	0
RBM5	hsa-miR-502-5p	2838-2846	2840-2848	0.00181	-7.16	10	0	0	0
RBM5	hsa-miR-502-5p	2861-2869	2859-2867	0.000174	-6.62	10	0	0	0
RBM5	hsa-miR-1237	2012-2020	2019-2027	0.00885	-12.57	8	9	0.0018	0.03
RBM5	hsa-miR-1237	2809-2817	2806-2814	3.4e-06	-9.76	8	9	0.0018	0.03
RBM5	hsa-miR-1237	2813-2821	2806-2814	6.53e-06	-9.76	8	9	0.0018	0.03
RBM5	hsa-miR-1237	2798-2806	2806-2814	0.000244	-9.76	8	9	0.0018	0.03
RBM5	hsa-miR-1237	2806-2814	2806-2814	0.000244	-9.76	8	9	0.0018	0.03
RBM5	hsa-miR-1254	2861-2869	2855-2863	0.000174	-9.71	2	13	0.0026	0.03
RBM5	hsa-miR-1254	2849-2857	2855-2863	0.00916	-9.71	2	13	0.0026	0.03
RBM5	hsa-miR-412	2794-2802	2790-2798	3.4e-06	-16.45	6	13	0.0026	0.03
RBM5	hsa-miR-412	2798-2806	2790-2798	0.000244	-16.45	6	13	0.0026	0.03
RBM5	hsa-miR-412	1930-1938	1926-1934	0.00088	-11.91	6	13	0.0026	0.03
RBM5	hsa-miR-412	1924-1932	1926-1934	0.00147	-11.91	6	13	0.0026	0.03
RBM5	hsa-miR-412	2838-2846	2834-2842	0.00181	-7.83	6	13	0.0026	0.03
RBM5	hsa-miR-384	2794-2802	2801-2809	3.4e-06	-9.43	4	19	0.0038	0.04
RBM5	hsa-miR-384	2809-2817	2801-2809	3.4e-06	-9.43	4	19	0.0038	0.04
RBM5	hsa-miR-384	2798-2806	2801-2809	0.000244	-9.43	4	19	0.0038	0.04
RBM5	hsa-miR-384	2806-2814	2801-2809	0.000244	-9.43	4	19	0.0038	0.04
RBM5	hsa-miR-578	2012-2020	2020-2028	0.00885	-8.56	3	23	0.0046	0.04
RBM5	hsa-miR-516a-3p	2012-2020	2013-2021	0.00885	-11.33	7	37	0.0074	0.05
RBM5	hsa-miR-516a-3p	2809-2817	2810-2818	3.4e-06	-10.15	7	37	0.0074	0.05
RBM5	hsa-miR-516a-3p	2813-2821	2810-2818	6.53e-06	-10.15	7	37	0.0074	0.05
RBM5	hsa-miR-516a-3p	2806-2814	2810-2818	0.000244	-10.15	7	37	0.0074	0.05
RBM5	hsa-miR-516a-3p	2794-2802	2795-2803	3.4e-06	-7.22	7	37	0.0074	0.05
RBM5	hsa-miR-516a-3p	2798-2806	2795-2803	0.000244	-7.22	7	37	0.0074	0.05
SAMD4A	hsa-miR-665	4434-4442	4439-4447	0.00655	-11.82	1	37	0.0074	0.05
SART3	hsa-miR-1237	2024-2032	2019-2027	8e-05	-12.57	6	7	0.0014	0.02
SART3	hsa-miR-1237	2025-2033	2019-2027	0.000347	-12.57	6	7	0.0014	0.02
SART3	hsa-miR-1237	2027-2035	2019-2027	0.000347	-12.57	6	7	0.0014	0.02
SART3	hsa-miR-1237	2026-2034	2019-2027	0.00036	-12.57	6	7	0.0014	0.02
SART3	hsa-miR-1237	2021-2029	2019-2027	0.000444	-12.57	6	7	0.0014	0.02
SART3	hsa-miR-1237	2023-2031	2019-2027	0.000721	-12.57	6	7	0.0014	0.02
SART3	hsa-miR-431	350-358	344-352	0.000512	-8.02	5	11	0.0022	0.03
SART3	hsa-miR-431	347-355	344-352	0.00164	-8.02	5	11	0.0022	0.03
SART3	hsa-miR-431	348-356	344-352	0.00164	-8.02	5	11	0.0022	0.03
SART3	hsa-miR-431	349-357	344-352	0.00164	-8.02	5	11	0.0022	0.03
SART3	hsa-miR-431	352-360	344-352	0.00237	-8.02	5	11	0.0022	0.03
SART3	hsa-miR-1287	6726-6734	6732-6740	0.00169	-10.99	4	18	0.0036	0.04
SART3	hsa-miR-1287	6728-6736	6732-6740	0.00191	-10.99	4	18	0.0036	0.04
SART3	hsa-miR-1287	6727-6735	6732-6740	0.00217	-10.99	4	18	0.0036	0.04
SART3	hsa-miR-1287	6725-6733	6732-6740	0.00268	-10.99	4	18	0.0036	0.04
SART3	hsa-miR-1207-3p	6726-6734	6734-6742	0.00169	-6.84	3	19	0.0038	0.04
SART3	hsa-miR-1207-3p	6728-6736	6734-6742	0.00191	-6.84	3	19	0.0038	0.04
SART3	hsa-miR-1207-3p	6727-6735	6734-6742	0.00217	-6.84	3	19	0.0038	0.04
SART3	hsa-miR-502-5p	2043-2051	2036-2044	0.000721	-8.43	7	22	0.0044	0.04
SART3	hsa-miR-502-5p	2044-2052	2036-2044	0.000721	-8.43	7	22	0.0044	0.04
SART3	hsa-miR-502-5p	2041-2049	2036-2044	0.00107	-8.43	7	22	0.0044	0.04
SART3	hsa-miR-502-5p	1510-1518	1506-1514	0.00383	-7.23	7	22	0.0044	0.04
SART3	hsa-miR-502-5p	2845-2853	2840-2848	0.00604	-7.16	7	22	0.0044	0.04
SART3	hsa-miR-502-5p	2844-2852	2840-2848	0.00793	-7.16	7	22	0.0044	0.04
SART3	hsa-miR-502-5p	1596-1604	1598-1606	0.00148	-6.31	7	22	0.0044	0.04
SNRNP70	hsa-miR-512-5p	6745-6753	6751-6759	0.00334	-10.38	3	1	0.0002	0.01
SNRNP70	hsa-miR-512-5p	6745-6753	6737-6745	0.00334	-6.58	3	1	0.0002	0.01
SNRNP70	hsa-miR-512-5p	6732-6740	6737-6745	0.00462	-6.58	3	1	0.0002	0.01
SRSF1	hsa-miR-502-5p	2809-2817	2811-2819	0.000247	-12.25	19	0	0	0
SRSF1	hsa-miR-502-5p	2813-2821	2811-2819	0.000247	-12.25	19	0	0	0
SRSF1	hsa-miR-502-5p	2812-2820	2811-2819	0.000503	-12.25	19	0	0	0
SRSF1	hsa-miR-502-5p	2805-2813	2811-2819	0.000583	-12.25	19	0	0	0
SRSF1	hsa-miR-502-5p	2808-2816	2811-2819	0.0008	-12.25	19	0	0	0
SRSF1	hsa-miR-502-5p	2793-2801	2800-2808	0.000128	-8.08	19	0	0	0
SRSF1	hsa-miR-502-5p	2794-2802	2800-2808	0.000247	-8.08	19	0	0	0
SRSF1	hsa-miR-502-5p	2805-2813	2800-2808	0.000583	-8.08	19	0	0	0
SRSF1	hsa-miR-502-5p	2808-2816	2800-2808	0.0008	-8.08	19	0	0	0
SRSF1	hsa-miR-502-5p	2797-2805	2800-2808	0.00112	-8.08	19	0	0	0
SRSF1	hsa-miR-502-5p	1508-1516	1506-1514	0.00234	-7.23	19	0	0	0
SRSF1	hsa-miR-502-5p	1504-1512	1506-1514	0.00408	-7.23	19	0	0	0
SRSF1	hsa-miR-502-5p	2837-2845	2840-2848	0.000146	-7.16	19	0	0	0
SRSF1	hsa-miR-502-5p	2834-2842	2840-2848	0.00043	-7.16	19	0	0	0
SRSF1	hsa-miR-502-5p	2707-2715	2713-2721	0.00565	-6.9	19	0	0	0
SRSF1	hsa-miR-502-5p	2710-2718	2713-2721	0.00565	-6.9	19	0	0	0
SRSF1	hsa-miR-502-5p	2860-2868	2859-2867	0.00145	-6.62	19	0	0	0
SRSF1	hsa-miR-502-5p	2861-2869	2859-2867	0.00371	-6.62	19	0	0	0
SRSF1	hsa-miR-384	2793-2801	2801-2809	0.000128	-9.43	6	40	0.008	0.05
SRSF1	hsa-miR-384	2794-2802	2801-2809	0.000247	-9.43	6	40	0.008	0.05
SRSF1	hsa-miR-384	2809-2817	2801-2809	0.000247	-9.43	6	40	0.008	0.05
SRSF1	hsa-miR-384	2805-2813	2801-2809	0.000583	-9.43	6	40	0.008	0.05
SRSF1	hsa-miR-384	2808-2816	2801-2809	0.0008	-9.43	6	40	0.008	0.05
SRSF1	hsa-miR-384	2797-2805	2801-2809	0.00112	-9.43	6	40	0.008	0.05
SRSF10	hsa-miR-324-3p	7488-7496	7481-7489	0.01	-13	4	0	0	0
SRSF10	hsa-miR-324-3p	3787-3795	3795-3803	0.000311	-7.13	4	0	0	0
SRSF10	hsa-miR-324-3p	3799-3807	3795-3803	0.000311	-7.13	4	0	0	0
SRSF10	hsa-miR-324-3p	3801-3809	3795-3803	0.00111	-7.13	4	0	0	0
SRSF10	hsa-miR-578	2024-2032	2020-2028	0.00323	-8.56	5	14	0.0028	0.03
SRSF10	hsa-miR-578	3556-3564	3562-3570	0.0036	-6.31	5	14	0.0028	0.03
SRSF10	hsa-miR-578	3558-3566	3562-3570	0.00447	-6.31	5	14	0.0028	0.03
SRSF10	hsa-miR-578	3566-3574	3562-3570	0.00653	-6.31	5	14	0.0028	0.03
SRSF2	hsa-miR-1287	6640-6648	6638-6646	0.00144	-8.02	6	3	0.0006	0.02
SRSF2	hsa-miR-1287	6643-6651	6638-6646	0.00144	-8.02	6	3	0.0006	0.02
SRSF2	hsa-miR-1287	6646-6654	6638-6646	0.00144	-8.02	6	3	0.0006	0.02
SRSF2	hsa-miR-502-5p	2844-2852	2840-2848	0.00611	-7.16	5	7	0.0014	0.02
SRSF2	hsa-miR-502-5p	2863-2871	2859-2867	0.00357	-6.62	5	7	0.0014	0.02
SRSF2	hsa-miR-532-3p	8494-8502	8498-8506	0.00695	-15.15	6	27	0.0054	0.05
SRSF2	hsa-miR-532-3p	8501-8509	8498-8506	0.00695	-15.15	6	27	0.0054	0.05
SRSF2	hsa-miR-383	6629-6637	6634-6642	0.0011	-10.22	7	34	0.0068	0.05
SRSF2	hsa-miR-383	6640-6648	6634-6642	0.00144	-10.22	7	34	0.0068	0.05
SRSF2	hsa-miR-1281	6519-6527	6519-6527	0.00868	-10.68	7	42	0.0084	0.05
SRSF2	hsa-miR-1281	2922-2930	2922-2930	0.00196	-8.15	7	42	0.0084	0.05
SRSF2	hsa-miR-1281	2925-2933	2922-2930	0.00333	-8.15	7	42	0.0084	0.05
SRSF2	hsa-miR-1281	2919-2927	2922-2930	0.00424	-8.15	7	42	0.0084	0.05
SRSF2	hsa-miR-1281	2922-2930	2930-2938	0.00196	-8.13	7	42	0.0084	0.05
SRSF2	hsa-miR-1281	2925-2933	2930-2938	0.00333	-8.13	7	42	0.0084	0.05
SRSF2	hsa-miR-1254	2863-2871	2855-2863	0.00357	-9.71	4	43	0.0086	0.05
SRSF3	hsa-miR-1184	8460-8468	8465-8473	0.001	-10.06	14	0	0	0
SRSF3	hsa-miR-1184	8457-8465	8465-8473	0.00508	-10.06	14	0	0	0
SRSF3	hsa-miR-1184	8465-8473	8465-8473	0.00523	-10.06	14	0	0	0
SRSF3	hsa-miR-509-5p	8247-8255	8247-8255	0.0026	-8.28	18	8	0.0016	0.02
SRSF3	hsa-miR-509-5p	8246-8254	8247-8255	0.00391	-8.28	18	8	0.0016	0.02
SRSF3	hsa-miR-509-5p	7578-7586	7583-7591	0.00494	-6.78	18	8	0.0016	0.02
SRSF3	hsa-miR-509-5p	8460-8468	8466-8474	0.001	-6.15	18	8	0.0016	0.02
SRSF3	hsa-miR-509-5p	8465-8473	8466-8474	0.00523	-6.15	18	8	0.0016	0.02
SRSF3	hsa-miR-185	8460-8468	8463-8471	0.001	-12.77	22	9	0.0018	0.03
SRSF3	hsa-miR-185	8455-8463	8463-8471	0.00508	-12.77	22	9	0.0018	0.03
SRSF3	hsa-miR-185	8457-8465	8463-8471	0.00508	-12.77	22	9	0.0018	0.03
SRSF3	hsa-miR-185	8465-8473	8463-8471	0.00523	-12.77	22	9	0.0018	0.03
SRSF3	hsa-miR-185	8456-8464	8463-8471	0.00815	-12.77	22	9	0.0018	0.03
SRSF3	hsa-miR-509-3-5p	8247-8255	8247-8255	0.0026	-7.48	16	29	0.0058	0.05
SRSF3	hsa-miR-509-3-5p	8246-8254	8247-8255	0.00391	-7.48	16	29	0.0058	0.05
SRSF5	hsa-miR-939	113-121	107-115	0.00449	-12.87	3	9	0.0018	0.03
SRSF5	hsa-miR-939	115-123	107-115	0.00593	-12.87	3	9	0.0018	0.03
SRSF5	hsa-miR-665	4440-4448	4439-4447	0.00478	-11.82	4	15	0.003	0.03
SRSF5	hsa-miR-665	115-123	122-130	0.00593	-9.74	4	15	0.003	0.03
SRSF5	hsa-miR-665	122-130	122-130	0.00593	-9.74	4	15	0.003	0.03
SRSF5	hsa-miR-185	8467-8475	8463-8471	0.00383	-12.77	7	21	0.0042	0.04
SRSF5	hsa-miR-185	8464-8472	8463-8471	0.00395	-12.77	7	21	0.0042	0.04
SRSF5	hsa-miR-185	8462-8470	8463-8471	0.00408	-12.77	7	21	0.0042	0.04
SRSF5	hsa-miR-615-5p	122-130	127-135	0.00593	-9.78	3	28	0.0056	0.05
SRSF5	hsa-miR-615-5p	7420-7428	7425-7433	0.00054	-6.47	3	28	0.0056	0.05
SRSF5	hsa-miR-615-5p	7431-7439	7425-7433	0.00185	-6.47	3	28	0.0056	0.05
SRSF5	hsa-miR-1184	8467-8475	8465-8473	0.00383	-10.06	4	40	0.008	0.05
SRSF5	hsa-miR-1184	8464-8472	8465-8473	0.00395	-10.06	4	40	0.008	0.05
SRSF5	hsa-miR-1184	8462-8470	8465-8473	0.00408	-10.06	4	40	0.008	0.05
SRSF5	hsa-miR-509-5p	7581-7589	7583-7591	0.00395	-6.78	5	40	0.008	0.05
SRSF5	hsa-miR-509-5p	8467-8475	8466-8474	0.00383	-6.15	5	40	0.008	0.05
SRSF5	hsa-miR-509-5p	8464-8472	8466-8474	0.00395	-6.15	5	40	0.008	0.05
SRSF5	hsa-miR-509-5p	8462-8470	8466-8474	0.00408	-6.15	5	40	0.008	0.05
SRSF9	hsa-miR-502-5p	2812-2820	2811-2819	6.38e-05	-12.25	8	3	0.0006	0.02
SRSF9	hsa-miR-502-5p	2805-2813	2811-2819	0.000215	-12.25	8	3	0.0006	0.02
SRSF9	hsa-miR-502-5p	2808-2816	2811-2819	0.000227	-12.25	8	3	0.0006	0.02
SRSF9	hsa-miR-502-5p	2793-2801	2800-2808	0.000174	-8.08	8	3	0.0006	0.02
SRSF9	hsa-miR-502-5p	2805-2813	2800-2808	0.000215	-8.08	8	3	0.0006	0.02
SRSF9	hsa-miR-502-5p	2808-2816	2800-2808	0.000227	-8.08	8	3	0.0006	0.02
SRSF9	hsa-miR-502-5p	1510-1518	1506-1514	0.00135	-7.23	8	3	0.0006	0.02
SRSF9	hsa-miR-1224-3p	8494-8502	8496-8504	0.00659	-14.7	5	7	0.0014	0.02
SRSF9	hsa-miR-1224-3p	8501-8509	8496-8504	0.00659	-14.7	5	7	0.0014	0.02
SRSF9	hsa-miR-1224-3p	6516-6524	6518-6526	0.000381	-9.37	5	7	0.0014	0.02
SRSF9	hsa-miR-1224-3p	6512-6520	6518-6526	0.00155	-9.37	5	7	0.0014	0.02
SRSF9	hsa-miR-1224-3p	6525-6533	6518-6526	0.00212	-9.37	5	7	0.0014	0.02
SRSF9	hsa-miR-532-3p	3792-3800	3795-3803	0.00343	-16.39	5	11	0.0022	0.03
SRSF9	hsa-miR-532-3p	3798-3806	3795-3803	0.00633	-16.39	5	11	0.0022	0.03
SRSF9	hsa-miR-532-3p	8494-8502	8498-8506	0.00659	-15.15	5	11	0.0022	0.03
SRSF9	hsa-miR-532-3p	8501-8509	8498-8506	0.00659	-15.15	5	11	0.0022	0.03
SRSF9	hsa-miR-150	6516-6524	6513-6521	0.000381	-8.01	5	14	0.0028	0.03
SRSF9	hsa-miR-150	6508-6516	6513-6521	0.000729	-8.01	5	14	0.0028	0.03
SRSF9	hsa-miR-150	6512-6520	6513-6521	0.00155	-8.01	5	14	0.0028	0.03
SRSF9	hsa-miR-324-3p	3792-3800	3795-3803	0.00343	-7.13	3	24	0.0048	0.04
SRSF9	hsa-miR-324-3p	3798-3806	3795-3803	0.00633	-7.13	3	24	0.0048	0.04
SRSF9	hsa-miR-384	2793-2801	2801-2809	0.000174	-9.43	3	31	0.0062	0.05
SRSF9	hsa-miR-384	2805-2813	2801-2809	0.000215	-9.43	3	31	0.0062	0.05
SRSF9	hsa-miR-384	2808-2816	2801-2809	0.000227	-9.43	3	31	0.0062	0.05
SRSF9	hsa-miR-516a-3p	2812-2820	2810-2818	6.38e-05	-10.15	5	35	0.007	0.05
SRSF9	hsa-miR-516a-3p	2805-2813	2810-2818	0.000215	-10.15	5	35	0.007	0.05
SRSF9	hsa-miR-516a-3p	2808-2816	2810-2818	0.000227	-10.15	5	35	0.007	0.05
SRSF9	hsa-miR-516a-3p	2793-2801	2795-2803	0.000174	-7.22	5	35	0.007	0.05
TARDBP	hsa-miR-589	4499-4507	4503-4511	0.00014	-11.66	9	15	0.003	0.03
TARDBP	hsa-miR-589	4497-4505	4503-4511	0.000563	-11.66	9	15	0.003	0.03
TARDBP	hsa-miR-589	4501-4509	4503-4511	0.00484	-11.66	9	15	0.003	0.03
TARDBP	hsa-miR-96	5329-5337	5331-5339	0.000825	-13.9	7	18	0.0036	0.04
TARDBP	hsa-miR-96	5324-5332	5331-5339	0.00854	-13.9	7	18	0.0036	0.04
TARDBP	hsa-miR-96	5327-5335	5331-5339	0.00854	-13.9	7	18	0.0036	0.04
TARDBP	hsa-miR-96	5331-5339	5331-5339	0.00854	-13.9	7	18	0.0036	0.04
TARDBP	hsa-miR-96	5339-5347	5331-5339	0.00854	-13.9	7	18	0.0036	0.04
TARDBP	hsa-miR-1271	5329-5337	5331-5339	0.000825	-17	7	28	0.0056	0.05
TARDBP	hsa-miR-1271	5324-5332	5331-5339	0.00854	-17	7	28	0.0056	0.05
TARDBP	hsa-miR-1271	5327-5335	5331-5339	0.00854	-17	7	28	0.0056	0.05
TARDBP	hsa-miR-1271	5331-5339	5331-5339	0.00854	-17	7	28	0.0056	0.05
TARDBP	hsa-miR-1271	5339-5347	5331-5339	0.00854	-17	7	28	0.0056	0.05
TARDBP	hsa-miR-106a	3332-3340	3325-3333	0.00854	-11.11	6	41	0.0082	0.05
TARDBP	hsa-miR-106b	3332-3340	3325-3333	0.00854	-7.11	6	41	0.0082	0.05
TARDBP	hsa-miR-17	3332-3340	3325-3333	0.00854	-11.11	6	41	0.0082	0.05
TARDBP	hsa-miR-20a	3332-3340	3325-3333	0.00854	-9.11	6	41	0.0082	0.05
TIA1	hsa-miR-625	3687-3695	3690-3698	0.00231	-12.42	8	5	0.001	0.02
TIA1	hsa-miR-625	3688-3696	3690-3698	0.00341	-12.42	8	5	0.001	0.02
TIA1	hsa-miR-625	3686-3694	3690-3698	0.00418	-12.42	8	5	0.001	0.02
TIA1	hsa-miR-625	3685-3693	3690-3698	0.00674	-12.42	8	5	0.001	0.02
TIA1	hsa-miR-625	3687-3695	3691-3699	0.00231	-9.03	8	5	0.001	0.02
TIA1	hsa-miR-625	3688-3696	3691-3699	0.00341	-9.03	8	5	0.001	0.02
TIA1	hsa-miR-625	3686-3694	3691-3699	0.00418	-9.03	8	5	0.001	0.02
TIA1	hsa-miR-625	3685-3693	3691-3699	0.00674	-9.03	8	5	0.001	0.02
TIA1	hsa-miR-552	7545-7553	7537-7545	0.00455	-10.42	5	20	0.004	0.04
TIA1	hsa-miR-552	7544-7552	7537-7545	0.00556	-10.42	5	20	0.004	0.04
TIA1	hsa-miR-491-5p	3687-3695	3691-3699	0.00231	-7.57	4	25	0.005	0.04
TIA1	hsa-miR-491-5p	3688-3696	3691-3699	0.00341	-7.57	4	25	0.005	0.04
TIA1	hsa-miR-491-5p	3686-3694	3691-3699	0.00418	-7.57	4	25	0.005	0.04
TIA1	hsa-miR-491-5p	3685-3693	3691-3699	0.00674	-7.57	4	25	0.005	0.04
TIA1	hsa-let-7e	1187-1195	1194-1202	0.00185	-6.52	2	32	0.0064	0.05
TIA1	hsa-let-7e	1188-1196	1194-1202	0.00231	-6.52	2	32	0.0064	0.05
TIA1	hsa-miR-608	3688-3696	3696-3704	0.00341	-19.26	1	38	0.0076	0.05
TRA2A	hsa-miR-502-5p	2803-2811	2811-2819	0.0044	-12.25	9	0	0	0
TRA2A	hsa-miR-502-5p	2806-2814	2811-2819	0.0044	-12.25	9	0	0	0
TRA2A	hsa-miR-502-5p	2807-2815	2811-2819	0.0044	-12.25	9	0	0	0
TRA2A	hsa-miR-502-5p	2792-2800	2800-2808	0.0044	-8.08	9	0	0	0
TRA2A	hsa-miR-502-5p	2803-2811	2800-2808	0.0044	-8.08	9	0	0	0
TRA2A	hsa-miR-502-5p	2806-2814	2800-2808	0.0044	-8.08	9	0	0	0
TRA2A	hsa-miR-502-5p	2807-2815	2800-2808	0.0044	-8.08	9	0	0	0
TRA2A	hsa-miR-502-5p	1502-1510	1506-1514	0.000334	-7.23	9	0	0	0
TRA2A	hsa-miR-502-5p	1508-1516	1506-1514	0.00192	-7.23	9	0	0	0
TRA2A	hsa-miR-516a-3p	2016-2024	2013-2021	0.000334	-11.33	9	0	0	0
TRA2A	hsa-miR-516a-3p	2007-2015	2013-2021	0.000577	-11.33	9	0	0	0
TRA2A	hsa-miR-516a-3p	2010-2018	2013-2021	0.000874	-11.33	9	0	0	0
TRA2A	hsa-miR-516a-3p	2019-2027	2013-2021	0.000874	-11.33	9	0	0	0
TRA2A	hsa-miR-516a-3p	2803-2811	2810-2818	0.0044	-10.15	9	0	0	0
TRA2A	hsa-miR-516a-3p	2806-2814	2810-2818	0.0044	-10.15	9	0	0	0
TRA2A	hsa-miR-516a-3p	2807-2815	2810-2818	0.0044	-10.15	9	0	0	0
TRA2A	hsa-miR-516a-3p	2792-2800	2795-2803	0.0044	-7.22	9	0	0	0
TRA2A	hsa-miR-516a-3p	2803-2811	2795-2803	0.0044	-7.22	9	0	0	0
TRA2A	hsa-miR-199a-5p	1902-1910	1901-1909	0.00121	-7.13	2	4	0.0008	0.02
TRA2A	hsa-miR-199a-5p	1894-1902	1901-1909	0.00363	-7.13	2	4	0.0008	0.02
TRA2A	hsa-miR-199b-5p	1902-1910	1901-1909	0.00121	-7.93	2	4	0.0008	0.02
TRA2A	hsa-miR-199b-5p	1894-1902	1901-1909	0.00363	-7.93	2	4	0.0008	0.02
TRA2A	hsa-miR-1237	2016-2024	2019-2027	0.000334	-12.57	6	14	0.0028	0.03
TRA2A	hsa-miR-1237	2019-2027	2019-2027	0.000874	-12.57	6	14	0.0028	0.03
TRA2A	hsa-miR-1237	2022-2030	2019-2027	0.000874	-12.57	6	14	0.0028	0.03
TRA2A	hsa-miR-1237	2803-2811	2806-2814	0.0044	-9.76	6	14	0.0028	0.03
TRA2A	hsa-miR-1237	2806-2814	2806-2814	0.0044	-9.76	6	14	0.0028	0.03
TRA2A	hsa-miR-1237	2807-2815	2806-2814	0.0044	-9.76	6	14	0.0028	0.03
TRA2A	hsa-miR-574-3p	2314-2322	2318-2326	0.00363	-7.13	2	28	0.0056	0.05
TRA2A	hsa-miR-574-3p	2317-2325	2318-2326	0.00768	-7.13	2	28	0.0056	0.05
TRA2A	hsa-miR-1264	1484-1492	1484-1492	0.000577	-6.38	2	35	0.007	0.05
TRA2A	hsa-miR-1264	1478-1486	1484-1492	0.000874	-6.38	2	35	0.007	0.05
TRA2B	hsa-miR-558	1065-1073	1057-1065	0.00247	-7.56	4	18	0.0036	0.04
TRA2B	hsa-miR-502-5p	2806-2814	2811-2819	0.000477	-12.25	9	36	0.0072	0.05
TRA2B	hsa-miR-502-5p	2809-2817	2811-2819	0.0017	-12.25	9	36	0.0072	0.05
TRA2B	hsa-miR-502-5p	2813-2821	2811-2819	0.0017	-12.25	9	36	0.0072	0.05
TRA2B	hsa-miR-502-5p	2806-2814	2800-2808	0.000477	-8.08	9	36	0.0072	0.05
TRA2B	hsa-miR-502-5p	2794-2802	2800-2808	0.0017	-8.08	9	36	0.0072	0.05
TRA2B	hsa-miR-502-5p	1505-1513	1506-1514	0.00532	-7.23	9	36	0.0072	0.05
TRA2B	hsa-miR-502-5p	1508-1516	1506-1514	0.00532	-7.23	9	36	0.0072	0.05
U2AF2	hsa-miR-625	3687-3695	3690-3698	0.000153	-12.42	10	5	0.001	0.02
U2AF2	hsa-miR-625	3688-3696	3690-3698	0.000237	-12.42	10	5	0.001	0.02
U2AF2	hsa-miR-625	3686-3694	3690-3698	0.000923	-12.42	10	5	0.001	0.02
U2AF2	hsa-miR-625	3689-3697	3690-3698	0.00101	-12.42	10	5	0.001	0.02
U2AF2	hsa-miR-625	3685-3693	3690-3698	0.00227	-12.42	10	5	0.001	0.02
U2AF2	hsa-miR-625	3687-3695	3691-3699	0.000153	-9.03	10	5	0.001	0.02
U2AF2	hsa-miR-625	3688-3696	3691-3699	0.000237	-9.03	10	5	0.001	0.02
U2AF2	hsa-miR-625	3686-3694	3691-3699	0.000923	-9.03	10	5	0.001	0.02
U2AF2	hsa-miR-625	3689-3697	3691-3699	0.00101	-9.03	10	5	0.001	0.02
U2AF2	hsa-miR-625	3685-3693	3691-3699	0.00227	-9.03	10	5	0.001	0.02
U2AF2	hsa-miR-491-5p	3687-3695	3691-3699	0.000153	-7.57	5	23	0.0046	0.04
U2AF2	hsa-miR-491-5p	3688-3696	3691-3699	0.000237	-7.57	5	23	0.0046	0.04
U2AF2	hsa-miR-491-5p	3686-3694	3691-3699	0.000923	-7.57	5	23	0.0046	0.04
U2AF2	hsa-miR-491-5p	3689-3697	3691-3699	0.00101	-7.57	5	23	0.0046	0.04
U2AF2	hsa-miR-491-5p	3685-3693	3691-3699	0.00227	-7.57	5	23	0.0046	0.04
U2AF2	hsa-let-7e	1188-1196	1194-1202	0.00144	-6.52	3	24	0.0048	0.04
U2AF2	hsa-let-7e	1187-1195	1194-1202	0.00264	-6.52	3	24	0.0048	0.04
U2AF2	hsa-let-7e	1189-1197	1194-1202	0.00264	-6.52	3	24	0.0048	0.04
U2AF2	hsa-miR-636	7732-7740	7725-7733	0.00207	-6.45	3	24	0.0048	0.04
U2AF2	hsa-miR-636	7733-7741	7725-7733	0.00304	-6.45	3	24	0.0048	0.04
U2AF2	hsa-miR-636	7731-7739	7725-7733	0.00612	-6.45	3	24	0.0048	0.04
U2AF2	hsa-miR-608	3688-3696	3696-3704	0.000237	-19.26	2	27	0.0054	0.05
U2AF2	hsa-miR-608	3689-3697	3696-3704	0.00101	-19.26	2	27	0.0054	0.05
U2AF2	hsa-miR-1184	8461-8469	8465-8473	0.00248	-10.06	3	28	0.0056	0.05
U2AF2	hsa-miR-1184	8460-8468	8465-8473	0.00507	-10.06	3	28	0.0056	0.05
U2AF2	hsa-miR-1184	8459-8467	8465-8473	0.00612	-10.06	3	28	0.0056	0.05
U2AF2	hsa-miR-1268	3689-3697	3697-3705	0.00101	-15.46	1	32	0.0064	0.05
U2AF2	hsa-miR-615-5p	7417-7425	7425-7433	0.000387	-6.47	2	32	0.0064	0.05
U2AF2	hsa-miR-615-5p	7418-7426	7425-7433	0.000951	-6.47	2	32	0.0064	0.05
U2AF2	hsa-miR-1203	282-290	290-298	0.00101	-6.94	2	43	0.0086	0.05
U2AF2	hsa-miR-1203	283-291	290-298	0.00195	-6.94	2	43	0.0086	0.05
ZC3H10	hsa-miR-938	47-55	41-49	4.46e-05	-6.17	2	11	0.0022	0.03
ZC3H10	hsa-miR-938	42-50	41-49	0.00135	-6.17	2	11	0.0022	0.03
ZC3H10	hsa-miR-652	47-55	49-57	4.46e-05	-8.31	2	23	0.0046	0.04
ZC3H10	hsa-miR-652	42-50	49-57	0.00135	-8.31	2	23	0.0046	0.04
ZC3H10	hsa-miR-524-3p	47-55	49-57	4.46e-05	-10	2	34	0.0068	0.05
ZC3H10	hsa-miR-524-3p	42-50	49-57	0.00135	-10	2	34	0.0068	0.05
ZC3H10	hsa-miR-525-3p	47-55	49-57	4.46e-05	-9.7	2	34	0.0068	0.05
ZC3H10	hsa-miR-525-3p	42-50	49-57	0.00135	-9.7	2	34	0.0068	0.05
ZC3H10	hsa-miR-647	1298-1306	1293-1301	0.00201	-6.31	2	34	0.0068	0.05
ZC3H10	hsa-miR-647	1294-1302	1293-1301	0.00795	-6.31	2	34	0.0068	0.05

## Sheet: Unique RBP and miRNAs in pairs
Unique RBP	Unique miRNAs
A1CF	hsa-miR-409-5p
BRUNOL4	hsa-miR-106a
BRUNOL5	hsa-miR-106b
BRUNOL6	hsa-miR-17
CNOT4	hsa-miR-20a
CPEB2	hsa-miR-1280
CPEB4	hsa-miR-96
CUG-BP	hsa-miR-744
DAZAP1	hsa-miR-486-3p
ENOX1	hsa-miR-625
ESRP2	hsa-miR-491-5p
FXR1	hsa-miR-942
G3BP2	hsa-miR-598
HNRNPA1	hsa-miR-1184
HNRNPA1L2	hsa-miR-552
HNRNPA2B1	hsa-let-7e
HNRNPC	hsa-miR-665
HNRNPCL1	hsa-miR-502-5p
HNRNPF	hsa-miR-1237
HNRNPH1	hsa-miR-875-3p
HNRNPH2	hsa-miR-1301
HNRNPL	hsa-miR-138
HNRNPM	hsa-miR-324-3p
HNRNPU	hsa-miR-532-3p
HuR	hsa-miR-1281
IGF2BP2	hsa-miR-150
IGF2BP3	hsa-miR-519e
KHDRBS1	hsa-miR-1254
KHDRBS2	hsa-miR-1248
KHDRBS3	hsa-miR-384
LIN28A	hsa-miR-760
MBNL1	hsa-miR-516a-3p
MSI1	hsa-miR-619
NOVA1	hsa-miR-664
PABPC1	hsa-miR-199a-5p
PABPC3	hsa-miR-199b-5p
PABPC4	hsa-miR-24
PABPC5	hsa-miR-483-3p
PABPN1	hsa-miR-1224-3p
PCBP2	hsa-miR-593
PCBP3	hsa-miR-605
PTBP1	hsa-miR-383
RALY	hsa-miR-361-3p
RBM38	hsa-miR-21
RBM46	hsa-miR-431
RBM5	hsa-miR-1247
SAMD4A	hsa-miR-1244
SART3	hsa-miR-573
SNRNP70	hsa-miR-143
SRSF1	hsa-miR-412
SRSF10	hsa-miR-1287
SRSF2	hsa-miR-337-5p
SRSF3	hsa-miR-1207-3p
SRSF5	hsa-miR-578
SRSF9	hsa-miR-562
TARDBP	hsa-miR-632
TIA1	hsa-miR-591
TRA2A	hsa-miR-1268
TRA2B	hsa-miR-1321
U2AF2	hsa-miR-765
ZC3H10	hsa-miR-608
	hsa-miR-515-5p
	hsa-miR-636
	hsa-miR-1283
	hsa-miR-520d-5p
	hsa-miR-524-5p
	hsa-miR-509-5p
	hsa-miR-185
	hsa-miR-492
	hsa-miR-768-3p
	hsa-miR-1233
	hsa-miR-922
	hsa-miR-509-3-5p
	hsa-miR-766
	hsa-miR-1271
	hsa-miR-512-5p
	hsa-miR-939
	hsa-miR-615-5p
	hsa-miR-589
	hsa-miR-574-3p
	hsa-miR-1264
	hsa-miR-558
	hsa-miR-1203
	hsa-miR-938
	hsa-miR-652
	hsa-miR-524-3p
	hsa-miR-525-3p
	hsa-miR-647
