# Supplementary material for: RBPvsMIR: A Computational Pipeline to Identify Competing miRNAs and RNA-Binding Protein Pairs Regulating the Shared Transcripts
Source: Genes (Basel). 2018 Aug 22;9(9):426. doi: 10.3390/genes9090426 (PMC6162414; doi:10.3390/genes9090426)
Supplement: Supplementary file 1 [file genes-09-00426-s001.zip › genes-337412 - Supplementary - after proofs/File S2.xlsx]

## Sheet: Number of pairs
Note: Sequence length and number of significant competing miRNA and RBP pairs for each lncRNA
lncRNA Names	Sequence Length	Number of Significant Competing miRNA and RBP Pairs
ara_hg_1	4939	0
alpha250-alpha280_homosapiens_1	290	2
alpha250-alpha280_homosapiens_2	256	2
IFNG-AS1_hg_1	70	3
snaR_hg_1	122	3
ndm29_homosapiens_1	131	7
7sl_homosapiens_1	299	15
rian_homosapiens_2	498	15
hottip_homosapiens_2	3764	16
tincr_hg_1	3693	17
mt-lipcar_hg_1	781	19
hulc_homosapiens_1	500	24
dhfr-upstream-transcripts_hg_1	587	29
linc00538_hg_1	1906	29
pcna-as1_hg_1	384	31
dio3os_homosapiens_3	1746	35
lincrna-ror_homosapiens_1	2591	36
21a_homosapiens_1	324	37
ak082072_homosapiens_2	848	41
foxcut_hg_1	498	42
DQ786227_hg_1	401	45
SPRY4-IT1_hg_1	708	49
bx118339_homosapiens_1	734	50
kdm5bas1_hg_1	551	50
ptenp1_homosapiens_1	3932	52
7sk_homosapiens_1	332	54
bc200_homosapiens_1	200	57
hincut-1_hg_1	396	59
bace1as_homosapiens_3	807	60
kdm5bas1_hg_3	748	69
linc00570_homosapiens_2	490	69
bace1as_homosapiens_2	798	75
kucg1_hg_1	685	75
lucat1_hg_1	890	75
crnde_hg_2	924	78
jpx_homosapiens_1	1696	78
linc00970_hg_1	1129	78
panda_homosapiens_1	1506	79
kdm5bas1_hg_2	634	80
linc00570_homosapiens_3	399	82
prins_homosapiens_1	2199	92
ncr-upar_homosapiens_1	432	94
SNHG4_hg_1	1100	94
SNHG6_hg_1	472	95
SNHG5_hg_1	524	98
crnde_hg_4	852	100
pdzk1ip1-as1_homosapiens_1	661	105
neat1_homosapiens_1	3756	107
xact_hg_1	497	107
PRNCR1_hg_1	1248	108
linc00568_homosapiens_1	566	112
megamind_homosapiens_4	601	112
pvt1_hg_1	1716	112
TEA-ncRNAs_hg_1	506	112
crnde_hg_1	1059	117
ak082072_homosapiens_3	953	118
crnde_hg_3	1146	118
ptenp1-asrnas_hg_1	873	124
Tmevpg1_hg_1	1791	124
linc00570_homosapiens_4	373	127
TUC338_hg_1	590	127
rab4b-egln2_hg_1	2849	129
pcgem1_homosapiens_1	1603	132
loc100887755_homosapiens_1	600	133
krasp1_homosapiens_1	865	135
nespas_homosapiens_1	1158	135
gas5_homosapiens_1	651	137
hotairm1_homosapiens_1	483	140
lncrna-mvih_hg_1	2146	140
lncusmycn_hg_1	1034	147
hoxa11as_homosapiens_1	1628	157
beta-globintranscripts_homosapiens_2	1047	158
eric_hg_1	1028	160
beta-globin-transcripts_hg_1	1188	162
ncran_hg_1	2538	165
uca1_hg_1	2314	165
WT1-AS_hg_1	2354	165
lncrna-atb_hg_1	2741	169
SRA_hg_1	1965	169
har1a_homosapiens_1	2794	170
lnc-dc_hg_1	417	170
lncRNA-HEIH	1665	172
CYP4A22-AS1_hg_1	921	175
ccat2_hg_1	1752	178
SNHG1_hg_1	1134	184
lust_homosapiens_1	1386	189
GHET1_hg_2	1873	201
linc00467_hg_1	1116	201
linc00299_hg_1	2000	207
lncrna-bgl3_hg_1	993	207
otx2os1_homosapiens_2	2440	209
ccat1_hg_1	2795	210
ccdc26_hg_1	1721	217
anril_homosapiens_1	3857	224
ccdc26_hg_2	1496	226
ccdc26_hg_3	904	228
SCHLAP1_hg_1	1436	229
lncrna-cir_hg_1	1497	231
SNHG3_hg_1	2346	232
gdnf-as1_hg_1	618	234
dleu2_hg_1	2768	235
har1b_homosapiens_1	896	236
pcat-1_hg_1	1992	236
pgsf1_hg_1	3452	238
hoxa3as_homosapiens_1	2074	242
gdnf-as1_hg_2	2943	243
GHET1_hg_1	1825	245
ptcsc3_hg_1	1152	248
GATA3-AS1_hg19	2214	250
tusc7_hg_1	2105	252
hotair_hg_1	2337	263
ego_homosapiens_1	1529	265
lsinct5_hg_1	2647	267
p53-mrna_hg_1	2586	268
gdnf-as1_hg_3	1963	271
lncsca7_hg_1	3701	271
SAF_hg_1	1554	273
lncrna-let_hg_1	2606	287
nptn-it1_homosapiens_1	2606	287
dbet_hg_1	3363	308
THRIL_hg_2	1979	312
THRIL_hg_1	2920	325
car-intergenic-10_hg_1	2375	329
lucat1_hg_2	582	346
dio3os_homosapiens_2	3454	350
blacat1_hg_1	2616	359
linc00951_hg_1	3122	367
SCA8_hg_1	1472	370
linc00570_homosapiens_1	1330	371
nron_homosapiens_2	2730	371
h19_homosapiens_1	2322	376
cdr1-as_homosapiens_1	1502	385
pr-antisense-transcripts_hg_1	1532	409
ak023948_homosapiens_1	2807	426
dhrs4-as1_hg_1	3052	518
average	1537.5	161.563

## Sheet: Number of lncRNAs
Note: Number of lncRNAs competitively regulated by each unique RBP and miRNA pair
RBPs	miRNAs	Number of lncRNAs
PCBP2	hsa-miR-1207-5p	18
PCBP1	hsa-miR-1207-5p	15
PCBP2	hsa-miR-663	13
SRSF10	hsa-miR-1236	13
PCBP2	hsa-miR-940	13
PCBP2	hsa-miR-765	12
LIN28A	hsa-miR-766	12
PCBP2	hsa-miR-658	12
SRSF5	hsa-miR-650	12
LIN28A	hsa-miR-942	12
PCBP2	hsa-miR-1292	12
PABPN1	hsa-miR-1236	11
SRSF2	hsa-miR-370	11
LIN28A	hsa-miR-1236	11
HNRNPH1	hsa-miR-1281	11
SRSF9	hsa-miR-1236	11
SRSF2	hsa-miR-1236	11
PCBP1	hsa-miR-940	11
G3BP2	hsa-miR-766	10
PCBP2	hsa-let-7e	10
YBX1	hsa-miR-608	10
PABPC4	hsa-miR-941	10
FUS	hsa-miR-885-3p	10
PCBP1	hsa-miR-658	10
PCBP2	hsa-miR-1275	10
PCBP2	hsa-miR-423-5p	10
PCBP1	hsa-miR-1275	10
SRSF9	hsa-miR-345	10
HNRNPH1	hsa-miR-642	10
HNRNPH1	hsa-miR-1236	9
SRSF1	hsa-miR-1224-3p	9
SRSF2	hsa-miR-766	9
PCBP1	hsa-let-7e	9
IGF2BP3	hsa-miR-210	9
SART3	hsa-miR-1303	9
SRSF2	hsa-miR-298	9
PABPC1	hsa-miR-1303	9
CNOT4	hsa-miR-1236	9
SRSF9	hsa-miR-766	9
SRSF1	hsa-miR-766	9
LIN28A	hsa-miR-483-3p	9
HNRNPH1	hsa-miR-1238	8
SART3	hsa-miR-936	8
HNRNPH2	hsa-miR-1224-3p	8
PABPC1	hsa-miR-936	8
SRSF1	hsa-miR-149	8
PCBP1	hsa-miR-765	8
SRSF9	hsa-miR-593	8
TRA2A	hsa-miR-942	8
HNRNPH1	hsa-miR-942	8
TRA2A	hsa-miR-1281	8
PCBP3	hsa-miR-1292	8
PCBP1	hsa-miR-608	8
RBM5	hsa-miR-502-5p	8
PCBP1	hsa-miR-663	8
CNOT4	hsa-miR-574-5p	8
HNRNPK	hsa-miR-571	8
PABPC5	hsa-miR-941	8
U2AF2	hsa-miR-185	8
RBM5	hsa-miR-1236	8
IGF2BP3	hsa-miR-574-5p	8
SRSF9	hsa-miR-1260	8
PCBP2	hsa-miR-612	8
PABPN1	hsa-miR-345	8
PABPN1	hsa-miR-942	8
NOVA1	hsa-miR-608	8
PCBP2	hsa-miR-650	8
PABPC1	hsa-miR-942	8
PABPC1	hsa-miR-941	8
SRSF1	hsa-miR-345	8
PABPC4	hsa-miR-1303	8
SRSF2	hsa-miR-885-3p	8
SRSF2	hsa-miR-942	8
SRSF2	hsa-miR-483-3p	8
SRSF10	hsa-miR-642	8
PCBP1	hsa-miR-650	8
HNRNPH2	hsa-miR-324-3p	8
SRSF7	hsa-miR-1236	8
PABPC4	hsa-miR-942	8
SRSF10	hsa-miR-942	8
PCBP1	hsa-miR-423-5p	8
LIN28A	hsa-miR-1229	8
PCBP1	hsa-miR-1292	8
PCBP2	hsa-miR-296-3p	8
SRSF9	hsa-miR-370	8
SART3	hsa-miR-942	8
SART3	hsa-miR-941	8
HNRNPH2	hsa-miR-1249	8
PABPN1	hsa-miR-642	8
PABPC4	hsa-miR-936	8
RBM5	hsa-miR-942	8
HNRPLL	hsa-miR-574-5p	8
IGF2BP2	hsa-miR-210	8
IGF2BP2	hsa-miR-574-5p	7
SRSF1	hsa-miR-1281	7
HNRNPL	hsa-miR-210	7
NOVA1	hsa-miR-1268	7
PCBP1	hsa-miR-491-5p	7
HNRNPH2	hsa-miR-596	7
PABPC4	hsa-miR-642	7
SRSF1	hsa-miR-512-5p	7
PABPC3	hsa-miR-1303	7
HNRNPK	hsa-miR-1275	7
HNRNPA2B1	hsa-miR-593	7
SRSF9	hsa-miR-1281	7
NOVA1	hsa-miR-583	7
HNRPLL	hsa-miR-210	7
SRSF1	hsa-miR-205	7
SRSF2	hsa-miR-1281	7
HNRNPK	hsa-miR-650	7
TRA2A	hsa-miR-1238	7
CNOT4	hsa-miR-654-3p	7
LIN28A	hsa-miR-1238	7
RBM6	hsa-miR-661	7
ENOX1	hsa-miR-346	7
HNRNPH2	hsa-miR-766	7
HNRPLL	hsa-miR-346	7
HNRNPCL1	hsa-miR-934	7
RBM4	hsa-miR-663	7
RBM5	hsa-miR-1238	7
PABPC5	hsa-miR-936	7
LIN28A	hsa-miR-632	7
SRSF1	hsa-miR-1236	7
SRSF1	hsa-miR-1238	7
ENOX1	hsa-miR-453	7
SRSF9	hsa-miR-149	7
SRSF2	hsa-miR-608	7
PCBP1	hsa-miR-541	7
NOVA1	hsa-miR-625	7
YBX1	hsa-miR-370	7
SRSF9	hsa-miR-642	7
RBM8A	hsa-miR-663	7
LIN28A	hsa-miR-593	7
RBM6	hsa-miR-504	7
SRSF10	hsa-miR-483-3p	7
PABPN1	hsa-miR-1238	7
PPRC1	hsa-miR-663	7
PABPN1	hsa-miR-502-5p	7
KHDRBS1	hsa-miR-1290	7
KHDRBS2	hsa-miR-1224-5p	7
TRA2A	hsa-miR-1236	7
HNRNPC	hsa-miR-934	7
SRSF2	hsa-miR-1224-3p	7
YBX1	hsa-miR-1301	7
PABPN1	hsa-miR-483-3p	7
PCBP1	hsa-miR-675	7
CNOT4	hsa-miR-210	7
HNRNPH2	hsa-miR-532-3p	7
PCBP1	hsa-miR-612	7
HNRNPK	hsa-miR-663	7
RBM5	hsa-miR-483-3p	7
PCBP3	hsa-miR-1207-5p	7
SRSF9	hsa-miR-942	7
HNRNPK	hsa-miR-608	7
ESRP2	hsa-miR-1224-3p	7
SRSF2	hsa-miR-345	7
HNRNPL	hsa-miR-574-5p	7
SRSF3	hsa-miR-650	7
FUS	hsa-miR-663	7
BRUNOL5	hsa-miR-1254	7
CNOT4	hsa-miR-942	7
SRSF1	hsa-miR-502-5p	7
HNRNPK	hsa-miR-760	7
PABPC5	hsa-miR-1303	7
HNRNPK	hsa-miR-491-5p	7
HNRNPH2	hsa-miR-1260	7
HNRNPA1	hsa-miR-766	7
SRSF1	hsa-miR-370	7
PCBP2	hsa-miR-939	6
PCBP1	hsa-miR-760	6
PCBP1	hsa-miR-185	6
MBNL1	hsa-miR-370	6
HNRNPF	hsa-miR-766	6
NOVA1	hsa-miR-138	6
SRSF1	hsa-miR-874	6
PCBP1	hsa-miR-296-3p	6
RALY	hsa-miR-641	6
PCBP2	hsa-miR-184	6
G3BP2	hsa-miR-1281	6
YBX1	hsa-miR-1293	6
HNRNPH2	hsa-miR-149	6
HNRNPK	hsa-miR-1292	6
HNRNPA1	hsa-miR-345	6
PABPC3	hsa-miR-936	6
KHDRBS3	hsa-miR-1236	6
PCBP2	hsa-miR-491-5p	6
SRSF5	hsa-miR-510	6
HNRNPK	hsa-miR-658	6
TRA2A	hsa-miR-593	6
PPRC1	hsa-miR-885-3p	6
SART3	hsa-miR-654-3p	6
BRUNOL4	hsa-miR-1254	6
HNRNPK	hsa-miR-675	6
NOVA1	hsa-miR-765	6
NOVA1	hsa-miR-760	6
HNRNPK	hsa-miR-920	6
KHDRBS3	hsa-miR-936	6
HNRNPH1	hsa-miR-593	6
PCBP1	hsa-miR-1268	6
SRSF9	hsa-miR-1224-3p	6
ENOX1	hsa-miR-339-5p	6
PABPC3	hsa-miR-941	6
NOVA1	hsa-miR-541	6
HNRPLL	hsa-miR-1254	6
CNOT4	hsa-miR-339-5p	6
SRSF1	hsa-miR-324-3p	6
KHDRBS2	hsa-miR-1303	6
IGF2BP3	hsa-miR-147	6
PCBP3	hsa-miR-185	6
SRSF2	hsa-miR-665	6
CPEB4	hsa-miR-185	6
KHDRBS3	hsa-miR-1303	6
CPEB4	hsa-miR-934	6
PABPC4	hsa-miR-557	6
PABPC1	hsa-miR-654-3p	6
CNOT4	hsa-miR-642	6
SRSF9	hsa-miR-1238	6
SRSF2	hsa-miR-661	6
HNRNPK	hsa-miR-320b	6
HNRNPK	hsa-miR-320a	6
PABPN1	hsa-miR-1237	6
TRA2A	hsa-miR-642	6
NOVA1	hsa-miR-1275	6
PCBP2	hsa-miR-675	6
MBNL1	hsa-miR-885-3p	6
CNOT4	hsa-miR-297	6
HNRNPH1	hsa-miR-205	6
RBM45	hsa-miR-942	6
PABPC4	hsa-miR-654-3p	6
TIA1	hsa-miR-641	6
HNRPLL	hsa-miR-593	6
RBM6	hsa-miR-516b	6
KHDRBS1	hsa-miR-1224-5p	6
HNRNPK	hsa-miR-885-3p	6
ZCRB1	hsa-miR-181b	6
KHDRBS1	hsa-miR-1303	6
PCBP2	hsa-miR-486-3p	6
HNRPLL	hsa-miR-453	6
RBM5	hsa-miR-1281	6
FUS	hsa-miR-423-5p	6
ESRP2	hsa-miR-532-3p	6
KHDRBS2	hsa-miR-1290	6
HNRNPH1	hsa-miR-483-3p	6
G3BP2	hsa-miR-1224-3p	6
IGF2BP3	hsa-miR-936	6
SRSF9	hsa-miR-501-5p	6
LIN28A	hsa-miR-1281	6
NOVA1	hsa-miR-491-5p	6
TIA1	hsa-miR-934	6
PCBP2	hsa-miR-608	6
HNRNPH1	hsa-miR-324-3p	6
HNRNPK	hsa-miR-744	6
SRSF10	hsa-miR-593	6
PABPC1	hsa-miR-1305	6
HNRNPL	hsa-miR-654-3p	6
SART3	hsa-miR-1305	6
PPRC1	hsa-miR-658	5
HNRPLL	hsa-miR-1301	5
PABPC4	hsa-miR-1236	5
SRSF1	hsa-miR-1225-3p	5
HNRPLL	hsa-miR-297	5
CNOT4	hsa-miR-187	5
PABPC4	hsa-miR-507	5
PCBP3	hsa-miR-890	5
SRSF10	hsa-miR-632	5
G3BP2	hsa-miR-502-5p	5
HNRNPH2	hsa-miR-502-5p	5
PCBP1	hsa-miR-1182	5
PABPC4	hsa-miR-147	5
CNOT4	hsa-miR-612	5
HNRNPK	hsa-miR-138	5
PCBP3	hsa-let-7e	5
HNRNPH1	hsa-miR-502-5p	5
HNRNPA2B1	hsa-miR-324-3p	5
LIN28A	hsa-miR-205	5
PCBP2	hsa-miR-1300	5
PABPC3	hsa-miR-1300	5
IGF2BP3	hsa-miR-636	5
IGF2BP2	hsa-miR-297	5
PCBP2	hsa-miR-185	5
LIN28A	hsa-miR-197	5
PABPN1	hsa-miR-1281	5
HNRNPK	hsa-miR-320c	5
SRSF2	hsa-miR-484	5
RBM5	hsa-miR-1224-3p	5
TRA2A	hsa-miR-149	5
TRA2A	hsa-miR-1249	5
PABPC3	hsa-miR-636	5
BRUNOL5	hsa-miR-583	5
HNRNPK	hsa-miR-432	5
RBM6	hsa-miR-1265	5
SRSF1	hsa-miR-892b	5
BRUNOL4	hsa-miR-342-3p	5
HNRNPH2	hsa-miR-483-3p	5
HNRNPL	hsa-miR-297	5
TRA2B	hsa-miR-671-5p	5
NOVA1	hsa-miR-219-2-3p	5
KHDRBS2	hsa-miR-641	5
BRUNOL5	hsa-miR-342-3p	5
TUT1	hsa-miR-890	5
PABPN1	hsa-miR-1303	5
SART3	hsa-miR-1236	5
SRSF9	hsa-miR-654-3p	5
G3BP2	hsa-miR-1229	5
HNRNPA2B1	hsa-miR-532-3p	5
PCBP2	hsa-miR-744	5
LIN28A	hsa-miR-345	5
TRA2B	hsa-miR-942	5
SRSF9	hsa-miR-512-5p	5
PABPC4	hsa-miR-767-5p	5
SRSF7	hsa-miR-608	5
RBM5	hsa-miR-346	5
PCBP2	hsa-miR-768-5p	5
MBNL1	hsa-miR-298	5
SRSF1	hsa-miR-483-3p	5
ESRP2	hsa-miR-1247	5
PCBP2	hsa-miR-1268	5
CUG-BP	hsa-miR-298	5
HNRNPH1	hsa-miR-346	5
HNRNPA2B1	hsa-miR-942	5
IGF2BP3	hsa-miR-297	5
PABPC5	hsa-miR-1236	5
PABPC4	hsa-miR-193a-5p	5
FUS	hsa-miR-658	5
HNRNPA1	hsa-miR-1224-3p	5
TUT1	hsa-miR-575	5
RALY	hsa-miR-498	5
LIN28A	hsa-miR-150	5
SRSF5	hsa-miR-596	5
SRSF1	hsa-miR-486-3p	5
SRSF9	hsa-miR-324-3p	5
CNOT4	hsa-miR-939	5
PABPC4	hsa-miR-483-3p	5
HNRNPL	hsa-miR-1301	5
NOVA1	hsa-miR-939	5
SRSF1	hsa-miR-328	5
G3BP2	hsa-miR-205	5
HNRNPK	hsa-miR-1207-5p	5
CPEB2	hsa-miR-185	5
PCBP1	hsa-miR-485-5p	5
PCBP1	hsa-miR-320b	5
PCBP1	hsa-miR-320a	5
HNRNPM	hsa-miR-596	5
HNRNPH1	hsa-miR-632	5
CNOT4	hsa-miR-199b-5p	5
NOVA1	hsa-miR-663	5
CNOT4	hsa-miR-146b-3p	5
IGF2BP2	hsa-miR-609	5
HNRPLL	hsa-miR-636	5
LIN28A	hsa-miR-634	5
TRA2A	hsa-miR-205	5
CNOT4	hsa-miR-324-3p	5
SRSF1	hsa-miR-150	5
U2AF2	hsa-miR-888	5
RBM5	hsa-miR-205	5
PCBP2	hsa-miR-885-3p	5
HNRPLL	hsa-miR-550	5
PABPC1	hsa-miR-502-5p	5
PABPN1	hsa-miR-636	5
LIN28A	hsa-miR-1224-3p	5
PABPN1	hsa-miR-616	5
IGF2BP2	hsa-miR-654-3p	5
SRSF2	hsa-miR-149	5
PCBP3	hsa-miR-650	5
IGF2BP2	hsa-miR-204	5
PABPN1	hsa-miR-654-3p	5
TRA2B	hsa-miR-768-5p	5
PABPN1	hsa-miR-330-5p	5
SRSF1	hsa-miR-642	5
NOVA1	hsa-miR-1293	5
NOVA1	hsa-miR-1299	5
ZC3H14	hsa-miR-590-5p	5
HNRNPH2	hsa-miR-345	5
KHDRBS1	hsa-miR-654-3p	5
RBM5	hsa-miR-654-3p	5
PABPC4	hsa-miR-502-5p	5
SRSF1	hsa-miR-661	5
HNRNPA1	hsa-miR-593	5
CNOT4	hsa-miR-874	5
HNRNPA1	hsa-miR-654-3p	5
NOVA1	hsa-miR-143	5
PCBP3	hsa-miR-518a-5p	5
YBX1	hsa-miR-297	5
NOVA1	hsa-miR-1254	5
PCBP1	hsa-miR-524-3p	5
SART3	hsa-miR-502-5p	5
CNOT4	hsa-miR-147	5
SRSF1	hsa-miR-1229	5
PCBP2	hsa-miR-485-5p	5
CNOT4	hsa-miR-622	5
PABPC3	hsa-miR-147	5
CPEB2	hsa-miR-888	5
HNRNPH1	hsa-miR-1248	5
PABPC1	hsa-miR-1236	5
HNRNPA1	hsa-miR-1249	5
CNOT4	hsa-miR-1254	5
PCBP1	hsa-miR-625	5
PABPC4	hsa-miR-636	5
HNRPLL	hsa-miR-147	5
HNRNPA1	hsa-miR-187	5
HNRNPK	hsa-miR-296-3p	5
PCBP2	hsa-miR-541	5
SRSF2	hsa-miR-596	5
CPEB4	hsa-miR-1324	5
U2AF2	hsa-miR-934	5
SRSF9	hsa-miR-483-3p	5
SRSF3	hsa-miR-939	5
HNRNPL	hsa-miR-939	5
ENOX1	hsa-miR-1236	5
IGF2BP2	hsa-miR-936	5
ZCRB1	hsa-miR-181d	5
KHDRBS2	hsa-miR-936	5
ZC3H14	hsa-miR-934	5
HNRNPA2B1	hsa-miR-502-5p	5
SRSF9	hsa-miR-1301	5
KHDRBS1	hsa-miR-936	5
HNRPLL	hsa-miR-1201	5
NOVA1	hsa-miR-185	5
SRSF9	hsa-miR-205	5
HNRPLL	hsa-miR-339-5p	5
LIN28A	hsa-miR-370	5
PCBP2	hsa-miR-671-5p	5
HNRNPH1	hsa-miR-345	5
HNRNPH1	hsa-miR-1224-3p	5
SRSF2	hsa-miR-642	5
HNRNPK	hsa-miR-541	5
HNRNPK	hsa-miR-423-5p	5
ZC3H14	hsa-miR-542-3p	5
CPEB2	hsa-miR-641	5
KHDRBS3	hsa-miR-498	5
SRSF7	hsa-miR-942	5
IGF2BP2	hsa-miR-636	5
SRSF2	hsa-miR-658	5
NOVA1	hsa-miR-920	5
PCBP3	hsa-miR-219-1-3p	5
HNRNPK	hsa-miR-765	5
ESRP2	hsa-miR-1236	5
PCBP3	hsa-miR-527	5
NOVA1	hsa-miR-675	5
PCBP1	hsa-miR-768-5p	5
SRSF10	hsa-miR-1249	5
PABPC3	hsa-miR-590-5p	5
KHDRBS2	hsa-miR-498	5
RBM5	hsa-miR-1260	5
YBX1	hsa-miR-574-5p	5
NOVA1	hsa-miR-650	5
IGF2BP2	hsa-miR-9	5
RALY	hsa-miR-888	5
NOVA1	hsa-let-7e	5
YBX1	hsa-miR-147	5
IGF2BP2	hsa-miR-1201	5
SRSF9	hsa-miR-138	5
HNRNPK	hsa-miR-940	5
ESRP2	hsa-miR-361-3p	4
CPEB4	hsa-miR-28-5p	4
RBM5	hsa-miR-181d	4
PCBP1	hsa-miR-449b	4
KHDRBS1	hsa-miR-590-5p	4
MBNL1	hsa-miR-1296	4
HNRNPH1	hsa-miR-654-3p	4
SRSF5	hsa-miR-423-5p	4
HNRNPL	hsa-miR-636	4
RBM24	hsa-miR-766	4
RBM8A	hsa-miR-658	4
SART3	hsa-miR-193a-5p	4
PABPC1	hsa-miR-193a-5p	4
FXR1	hsa-miR-181d	4
FXR1	hsa-miR-181b	4
CPEB2	hsa-miR-28-5p	4
RBM5	hsa-miR-593	4
RBM5	hsa-miR-596	4
HNRNPA2B1	hsa-miR-550	4
PCBP1	hsa-miR-34c-5p	4
PTBP1	hsa-miR-542-3p	4
NOVA1	hsa-miR-671-5p	4
SRSF1	hsa-miR-484	4
PCBP1	hsa-miR-184	4
CPEB4	hsa-miR-641	4
RBM6	hsa-miR-1202	4
SRSF5	hsa-miR-604	4
PCBP2	hsa-miR-1182	4
PCBP2	hsa-miR-1321	4
SRSF2	hsa-miR-214	4
YBX1	hsa-miR-636	4
SRSF9	hsa-miR-596	4
PCBP1	hsa-miR-299-3p	4
LIN28A	hsa-miR-324-3p	4
KHDRBS3	hsa-miR-590-5p	4
KHDRBS1	hsa-miR-483-3p	4
FUS	hsa-miR-503	4
IGF2BP3	hsa-miR-1236	4
PABPC1	hsa-miR-664	4
ESRP2	hsa-miR-345	4
HNRNPCL1	hsa-miR-612	4
CPEB2	hsa-miR-934	4
IGF2BP3	hsa-miR-9	4
PABPC4	hsa-miR-590-5p	4
PTBP1	hsa-miR-661	4
TRA2A	hsa-miR-345	4
HNRNPA2B1	hsa-miR-1236	4
TRA2A	hsa-miR-1229	4
SRSF5	hsa-miR-885-3p	4
RBM5	hsa-miR-623	4
SRSF1	hsa-miR-197	4
PABPC4	hsa-miR-664	4
TRA2B	hsa-miR-202	4
PCBP1	hsa-miR-1300	4
HNRNPCL1	hsa-miR-381	4
SRSF1	hsa-miR-768-3p	4
HNRNPK	hsa-miR-1293	4
CNOT4	hsa-miR-483-3p	4
PABPC1	hsa-miR-590-5p	4
NOVA1	hsa-miR-580	4
TRA2B	hsa-miR-1238	4
TRA2A	hsa-miR-1248	4
HNRNPA1	hsa-miR-346	4
RBM5	hsa-miR-642	4
HuR	hsa-miR-1254	4
RALY	hsa-miR-934	4
PABPN1	hsa-miR-370	4
SART3	hsa-miR-370	4
PPRC1	hsa-miR-423-5p	4
HNRNPA1	hsa-miR-642	4
HNRNPA1	hsa-miR-644	4
YBX1	hsa-miR-9	4
HNRNPF	hsa-miR-1247	4
PTBP1	hsa-miR-625	4
HNRNPH1	hsa-miR-511	4
PABPN1	hsa-miR-516a-3p	4
RBFOX1	hsa-miR-596	4
SRSF9	hsa-miR-339-5p	4
SRSF5	hsa-miR-575	4
SRSF2	hsa-miR-650	4
PABPC4	hsa-miR-1290	4
IGF2BP2	hsa-miR-942	4
PABPC3	hsa-miR-502-5p	4
SRSF1	hsa-miR-298	4
SRSF3	hsa-miR-1272	4
HNRNPL	hsa-miR-920	4
HNRPLL	hsa-miR-632	4
TRA2B	hsa-miR-1248	4
U2AF2	hsa-miR-516b	4
HNRNPU	hsa-miR-181b	4
HNRNPU	hsa-miR-181d	4
PCBP2	hsa-miR-571	4
G3BP2	hsa-miR-324-3p	4
IGF2BP2	hsa-miR-1301	4
CNOT4	hsa-miR-204	4
PABPC1	hsa-miR-370	4
HNRNPA1	hsa-miR-602	4
ZC3H10	hsa-miR-885-3p	4
HNRNPA2B1	hsa-miR-632	4
HNRNPCL1	hsa-miR-330-5p	4
HNRNPL	hsa-miR-942	4
PABPC3	hsa-miR-204	4
BRUNOL5	hsa-miR-485-3p	4
HNRNPK	hsa-miR-1182	4
RBM45	hsa-miR-346	4
SRSF9	hsa-miR-502-5p	4
HNRNPL	hsa-miR-557	4
SRSF1	hsa-miR-508-5p	4
PUM2	hsa-miR-181b	4
PUM2	hsa-miR-181d	4
ZCRB1	hsa-miR-498	4
SRSF2	hsa-miR-765	4
HNRNPA1	hsa-miR-1236	4
SRSF3	hsa-miR-1207-5p	4
HNRNPA2B1	hsa-miR-611	4
RBM4	hsa-miR-324-3p	4
G3BP2	hsa-miR-664	4
FUS	hsa-miR-637	4
RBMS1	hsa-miR-583	4
HNRNPK	hsa-miR-612	4
HNRNPCL1	hsa-miR-498	4
RBM8A	hsa-miR-744	4
SRSF5	hsa-miR-665	4
PCBP2	hsa-miR-886-5p	4
SRSF1	hsa-miR-942	4
SRSF2	hsa-miR-1238	4
PPRC1	hsa-miR-939	4
PABPC3	hsa-miR-1201	4
IGF2BP3	hsa-miR-1303	4
IGF2BP3	hsa-miR-1301	4
ESRP2	hsa-miR-766	4
PCBP3	hsa-miR-940	4
SRSF5	hsa-miR-593	4
CPEB4	hsa-miR-147	4
PCBP2	hsa-miR-886-3p	4
TRA2A	hsa-miR-1224-3p	4
HNRNPH1	hsa-miR-1274a	4
SRSF5	hsa-miR-1291	4
SRSF1	hsa-miR-631	4
NOVA1	hsa-miR-485-5p	4
YBX2	hsa-miR-1301	4
SART3	hsa-miR-516a-3p	4
SART3	hsa-miR-590-5p	4
PCBP1	hsa-miR-1321	4
KHDRBS1	hsa-miR-941	4
KHDRBS2	hsa-miR-1300	4
HNRNPH2	hsa-miR-1236	4
HNRNPH1	hsa-miR-516a-3p	4
KHDRBS2	hsa-miR-298	4
ZC3H10	hsa-miR-370	4
PABPC3	hsa-miR-767-5p	4
PCBP1	hsa-miR-744	4
HNRNPF	hsa-miR-940	4
SRSF7	hsa-miR-1281	4
PCBP1	hsa-miR-885-3p	4
SRSF3	hsa-miR-765	4
BRUNOL4	hsa-miR-485-3p	4
HNRNPA1L2	hsa-miR-324-3p	4
HNRPLL	hsa-miR-557	4
IGF2BP2	hsa-miR-129-5p	4
PABPC4	hsa-miR-1182	4
HNRNPL	hsa-miR-1236	4
HNRNPA1	hsa-miR-578	4
ZC3H14	hsa-miR-498	4
LIN28A	hsa-miR-502-5p	4
PCBP2	hsa-miR-1253	4
KHDRBS3	hsa-miR-1300	4
PUM2	hsa-miR-583	4
ENOX1	hsa-miR-920	4
HNRNPH2	hsa-miR-874	4
TRA2A	hsa-miR-502-5p	4
SRSF9	hsa-miR-365	4
KHDRBS1	hsa-miR-890	4
HNRNPL	hsa-miR-593	4
PCBP1	hsa-miR-939	4
FUS	hsa-miR-486-3p	4
HNRNPA1	hsa-miR-1227	4
KHDRBS1	hsa-miR-136	4
PCBP3	hsa-miR-1275	4
MSI1	hsa-miR-345	4
FXR2	hsa-miR-1247	4
MATR3	hsa-miR-525-5p	4
PPRC1	hsa-miR-1203	4
RBM38	hsa-miR-532-3p	4
HNRNPA2B1	hsa-miR-516a-3p	4
PCBP1	hsa-miR-449a	4
PABPC5	hsa-miR-326	4
PABPN1	hsa-miR-941	4
SRSF9	hsa-miR-1237	4
TRA2B	hsa-miR-654-3p	4
HNRNPK	hsa-miR-1202	4
RBM5	hsa-miR-150	4
HNRNPA2B1	hsa-miR-1260	4
HNRNPL	hsa-miR-147	4
NOVA1	hsa-miR-1292	4
SNRNP70	hsa-miR-1200	4
SRSF7	hsa-miR-642	4
PABPN1	hsa-miR-1182	4
SRSF2	hsa-miR-491-5p	4
SRSF2	hsa-miR-1207-5p	4
PTBP1	hsa-miR-940	4
NOVA1	hsa-miR-370	4
TRA2B	hsa-miR-642	4
PCBP2	hsa-miR-920	4
HNRPLL	hsa-miR-874	4
IGF2BP3	hsa-miR-1201	4
RBM38	hsa-miR-766	4
SRSF1	hsa-miR-532-3p	4
SART3	hsa-miR-632	4
RBM5	hsa-miR-330-5p	4
CNOT4	hsa-miR-609	4
PCBP3	hsa-miR-320a	4
PCBP3	hsa-miR-320b	4
HNRNPC	hsa-miR-612	4
MBNL1	hsa-miR-608	4
HNRNPU	hsa-miR-766	4
SRSF2	hsa-miR-940	4
HNRNPH1	hsa-miR-1260	4
HNRNPH1	hsa-miR-1266	4
PABPC5	hsa-miR-330-5p	4
HNRPLL	hsa-miR-146b-3p	4
CPEB4	hsa-miR-612	4
CPEB4	hsa-miR-1274b	4
SART3	hsa-miR-507	4
PABPC3	hsa-miR-1301	4
NOVA1	hsa-miR-1207-5p	4
RBM6	hsa-miR-1254	4
CPEB2	hsa-miR-1281	4
PTBP1	hsa-miR-663	4
HNRNPU	hsa-miR-498	4
HNRNPK	hsa-miR-1268	4
TIA1	hsa-miR-324-3p	4
HNRPLL	hsa-miR-9	4
HNRNPH2	hsa-miR-197	4
PABPC1	hsa-miR-516a-3p	4
PCBP3	hsa-miR-524-3p	4
TARDBP	hsa-miR-1254	4
SRSF1	hsa-miR-361-3p	4
HNRNPH2	hsa-miR-326	4
CPEB4	hsa-miR-498	4
HNRNPA1	hsa-miR-1247	4
SNRPA	hsa-miR-432	4
IGF2BP2	hsa-miR-147	4
HNRNPH2	hsa-miR-150	4
RBFOX1	hsa-miR-484	4
SRSF1	hsa-miR-663	4
HNRNPK	hsa-miR-1286	4
PCBP1	hsa-miR-874	4
IGF2BP3	hsa-miR-557	4
SRSF10	hsa-miR-502-5p	4
PABPC4	hsa-miR-1281	4
PABPC4	hsa-miR-1282	4
PABPC1	hsa-miR-632	4
PABPC3	hsa-miR-1290	4
FXR1	hsa-miR-641	4
HNRNPA1	hsa-miR-634	4
PTBP1	hsa-miR-1207-5p	4
NOVA1	hsa-miR-342-5p	4
RBM6	hsa-miR-671-5p	4
CNOT4	hsa-miR-1233	4
LIN28A	hsa-miR-642	4
SAMD4A	hsa-miR-874	4
HNRNPH2	hsa-miR-1281	4
RBM38	hsa-miR-342-3p	4
MATR3	hsa-miR-362-5p	4
YBX1	hsa-miR-323-5p	4
RBM42	hsa-miR-671-5p	4
SRSF5	hsa-miR-185	4
HNRNPA1	hsa-miR-1202	4
PABPN1	hsa-miR-328	4
HNRNPA1	hsa-miR-619	4
HNRNPA1	hsa-miR-611	4
HuR	hsa-miR-498	4
KHDRBS2	hsa-miR-1236	4
YBX1	hsa-miR-210	4
CPEB2	hsa-miR-515-5p	4
PABPC5	hsa-miR-502-5p	4
YBX2	hsa-miR-370	4
KHDRBS1	hsa-miR-1300	4
SRSF2	hsa-miR-1260	4
RBM5	hsa-miR-766	4
ENOX1	hsa-miR-1231	4
PCBP3	hsa-miR-1253	4
PCBP1	hsa-miR-138	4
TRA2A	hsa-miR-483-3p	4
G3BP2	hsa-miR-1238	4
PABPC4	hsa-miR-632	4
CPEB2	hsa-miR-498	4
SRSF3	hsa-miR-320b	4
HNRPLL	hsa-miR-608	4
RBM5	hsa-miR-1266	4
PCBP1	hsa-miR-637	4
RBM6	hsa-miR-432	4
FUS	hsa-miR-604	4
MATR3	hsa-miR-1305	4
CPEB4	hsa-miR-888	4
HNRNPK	hsa-miR-604	4
U2AF2	hsa-miR-1324	4
ZNF638	hsa-miR-337-5p	4
ENOX1	hsa-miR-654-3p	4
HNRNPA1	hsa-miR-210	4
CNOT4	hsa-miR-9	4
PABPN1	hsa-miR-1282	4
U2AF2	hsa-miR-320b	4
U2AF2	hsa-miR-320a	4
PABPN1	hsa-miR-205	4
LIN28A	hsa-miR-1237	4
RBM4	hsa-miR-1247	4
IGF2BP3	hsa-miR-502-5p	4
HNRNPC	hsa-miR-381	4
RBFOX1	hsa-miR-505	4
HNRNPH2	hsa-miR-93	4
SRSF1	hsa-miR-362-5p	4
KHDRBS3	hsa-miR-502-5p	4
HNRNPA1	hsa-miR-502-5p	4
PCBP3	hsa-miR-1266	4
SNRPA	hsa-miR-602	4
YBX1	hsa-miR-502-5p	4
FXR1	hsa-miR-205	4
LIN28A	hsa-miR-654-3p	4
HNRPLL	hsa-miR-642	4
CNOT4	hsa-miR-593	4
SRSF1	hsa-miR-1247	4
SRSF2	hsa-miR-637	4
YBX2	hsa-miR-1260	4
KHDRBS2	hsa-miR-890	4
HNRNPL	hsa-miR-346	4
SRSF10	hsa-miR-511	4
SRSF5	hsa-miR-671-5p	4
HNRNPH2	hsa-miR-942	4
LIN28A	hsa-miR-1266	4
IGF2BP2	hsa-miR-631	4
SRSF1	hsa-miR-593	4
RBM5	hsa-miR-516a-3p	4
SART3	hsa-miR-1301	4
CNOT4	hsa-miR-1293	4
ENOX1	hsa-miR-644	4
ENOX1	hsa-miR-516a-3p	4
SRSF9	hsa-miR-193b	4
HNRNPC	hsa-miR-330-5p	4
HNRNPH1	hsa-miR-623	4
HNRNPH1	hsa-miR-150	4
RBM5	hsa-miR-1226	4
PCBP2	hsa-miR-663b	4
SRSF9	hsa-miR-150	4
SRSF2	hsa-miR-485-5p	4
RBM6	hsa-miR-619	4
IGF2BP3	hsa-miR-1293	4
HNRNPC	hsa-miR-498	4
ESRP2	hsa-miR-324-3p	4
NOVA1	hsa-miR-31	4
PABPN1	hsa-miR-1249	4
NOVA1	hsa-miR-1224-5p	4
SRSF9	hsa-miR-1249	4
TRA2A	hsa-miR-632	4
IGF2BP2	hsa-miR-557	4
PCBP2	hsa-miR-604	4
HNRPLL	hsa-miR-1207-5p	4
PABPN1	hsa-miR-609	4
KHDRBS2	hsa-miR-502-5p	4
SNRNP70	hsa-miR-661	4
RBMS3	hsa-miR-583	4
NOVA1	hsa-miR-1301	4
RBM45	hsa-miR-1266	4
PABPN1	hsa-miR-1266	4
PABPN1	hsa-miR-1260	4
PABPC1	hsa-miR-507	4
HNRPLL	hsa-miR-942	4
SRSF3	hsa-miR-320a	4
SRSF1	hsa-miR-612	4
NOVA1	hsa-miR-658	4
PABPC1	hsa-miR-1301	4
RBM5	hsa-miR-1248	4
HNRNPL	hsa-miR-1207-5p	4
HNRNPL	hsa-miR-612	4
SRSF5	hsa-miR-541	4
RBM6	hsa-miR-650	4
PABPC3	hsa-miR-139-3p	4
PABPC3	hsa-miR-370	4
HNRNPK	hsa-miR-769-3p	4
SART3	hsa-miR-664	4
SRSF2	hsa-miR-150	4
PCBP1	hsa-miR-525-3p	4
SRSF3	hsa-miR-298	4
PABPC5	hsa-miR-590-5p	4
TIA1	hsa-miR-498	4
PABPC1	hsa-miR-1248	3
SRSF2	hsa-miR-324-5p	3
PABPC1	hsa-miR-1182	3
HNRNPA2B1	hsa-miR-572	3
RBM5	hsa-miR-181b	3
NOVA1	hsa-miR-769-3p	3
HNRNPK	hsa-miR-877	3
MSI1	hsa-miR-1224-3p	3
SART3	hsa-miR-181b	3
BRUNOL5	hsa-miR-27b	3
IGF2BP3	hsa-miR-1182	3
SRSF9	hsa-miR-362-5p	3
U2AF2	hsa-miR-612	3
HNRNPA1	hsa-miR-136	3
SART3	hsa-miR-367	3
PABPC1	hsa-miR-1260	3
PCBP3	hsa-miR-768-5p	3
SART3	hsa-miR-609	3
PABPN1	hsa-miR-373	3
HNRNPA2B1	hsa-miR-149	3
SRSF5	hsa-miR-138	3
SRSF5	hsa-miR-370	3
SRSF9	hsa-miR-1226	3
PCBP2	hsa-miR-147b	3
SART3	hsa-miR-520d-3p	3
PCBP2	hsa-miR-193a-5p	3
SRSF1	hsa-miR-657	3
HNRNPC	hsa-miR-888	3
TARDBP	hsa-miR-510	3
NOVA1	hsa-miR-612	3
PCBP3	hsa-miR-525-3p	3
PCBP1	hsa-miR-644	3
RBM6	hsa-miR-526a	3
RBM6	hsa-miR-526b	3
SRSF1	hsa-miR-193b	3
HNRNPH1	hsa-miR-768-3p	3
MBNL1	hsa-miR-18a	3
PABPC1	hsa-miR-767-5p	3
SRSF7	hsa-miR-1301	3
HNRNPK	hsa-miR-583	3
RALY	hsa-miR-330-5p	3
SART3	hsa-miR-1290	3
YBX2	hsa-miR-1236	3
YBX1	hsa-miR-184	3
YBX1	hsa-miR-185	3
PABPC1	hsa-miR-1281	3
CUG-BP	hsa-miR-1301	3
HNRNPC	hsa-miR-556-5p	3
PCBP3	hsa-miR-1321	3
HNRNPA1	hsa-miR-324-3p	3
KHDRBS2	hsa-miR-204	3
PABPC5	hsa-miR-370	3
PABPC5	hsa-miR-373	3
SRSF10	hsa-miR-1274a	3
SRSF2	hsa-miR-1200	3
YBX1	hsa-miR-1250	3
PABPN1	hsa-miR-936	3
SAMD4A	hsa-miR-1247	3
RBM42	hsa-miR-768-3p	3
SRSF10	hsa-miR-9	3
HNRNPK	hsa-miR-1254	3
HNRNPK	hsa-miR-1250	3
HNRNPH1	hsa-miR-572	3
NOVA1	hsa-miR-513c	3
NOVA1	hsa-miR-1265	3
NOVA1	hsa-miR-1266	3
PABPC3	hsa-miR-490-5p	3
PCBP1	hsa-miR-31	3
RBM24	hsa-miR-1207-3p	3
SRSF7	hsa-miR-365	3
SRSF1	hsa-miR-132	3
HNRNPH2	hsa-miR-593	3
HNRNPK	hsa-miR-323-5p	3
IGF2BP2	hsa-miR-892b	3
SRSF5	hsa-miR-1304	3
SRSF5	hsa-miR-298	3
CNOT4	hsa-miR-34c-5p	3
HNRNPCL1	hsa-miR-610	3
KHDRBS3	hsa-miR-642	3
NOVA1	hsa-miR-134	3
RBM46	hsa-miR-138	3
HuR	hsa-miR-641	3
HNRPLL	hsa-miR-138	3
PTBP1	hsa-miR-1324	3
IGF2BP2	hsa-miR-767-5p	3
CNOT4	hsa-miR-453	3
ESRP2	hsa-miR-615-5p	3
ZC3H10	hsa-miR-1202	3
CNOT4	hsa-miR-632	3
HNRNPF	hsa-miR-223	3
CNOT4	hsa-miR-1266	3
RBM6	hsa-miR-519c-5p	3
PABPN1	hsa-miR-590-5p	3
KHDRBS1	hsa-miR-1282	3
LIN28A	hsa-miR-361-3p	3
CPEB4	hsa-miR-381	3
SNRNP70	hsa-miR-216a	3
IGF2BP3	hsa-miR-631	3
RBM5	hsa-miR-326	3
LIN28A	hsa-miR-1260	3
TRA2A	hsa-miR-768-3p	3
HNRNPH1	hsa-miR-1251	3
PABPC1	hsa-miR-642	3
ZNF638	hsa-miR-614	3
HNRNPH1	hsa-miR-766	3
YBX2	hsa-miR-1275	3
TRA2A	hsa-miR-572	3
PABPC1	hsa-miR-1244	3
PABPC1	hsa-miR-1249	3
HNRNPA1	hsa-miR-661	3
TRA2B	hsa-miR-205	3
PABPN1	hsa-miR-129-5p	3
PABPC4	hsa-miR-181b	3
U2AF2	hsa-miR-362-5p	3
ESRP2	hsa-miR-519e	3
YBX1	hsa-miR-501-5p	3
KHDRBS1	hsa-miR-502-5p	3
CNOT4	hsa-miR-1248	3
CNOT4	hsa-miR-1249	3
MATR3	hsa-miR-622	3
KHDRBS3	hsa-miR-1182	3
ENOX1	hsa-miR-501-5p	3
RBM38	hsa-miR-634	3
TRA2A	hsa-miR-365	3
SNRPA	hsa-miR-18b	3
CPEB2	hsa-miR-1207-5p	3
KHDRBS1	hsa-miR-193a-5p	3
HNRNPL	hsa-miR-486-3p	3
PABPC4	hsa-miR-298	3
CUG-BP	hsa-miR-370	3
HNRNPL	hsa-miR-767-5p	3
HNRNPCL1	hsa-miR-802	3
PABPC3	hsa-miR-25	3
PABPC3	hsa-miR-586	3
BRUNOL6	hsa-miR-634	3
PABPC3	hsa-miR-631	3
HNRPLL	hsa-miR-524-3p	3
RBM8A	hsa-miR-324-3p	3
HNRNPL	hsa-miR-220c	3
KHDRBS1	hsa-miR-129-5p	3
HNRNPF	hsa-miR-1280	3
ZC3H14	hsa-miR-330-5p	3
HNRNPCL1	hsa-miR-650	3
RBM28	hsa-miR-766	3
KHDRBS3	hsa-miR-1290	3
RBM42	hsa-miR-512-5p	3
SART3	hsa-miR-1182	3
PABPN1	hsa-miR-193a-5p	3
HNRNPK	hsa-miR-34a	3
HNRNPA1	hsa-miR-1254	3
SNRPA	hsa-miR-449b	3
SNRPA	hsa-miR-449a	3
SRSF5	hsa-miR-492	3
SRSF5	hsa-miR-497	3
PCBP2	hsa-miR-708	3
RALY	hsa-miR-28-5p	3
PTBP1	hsa-miR-296-3p	3
SRSF7	hsa-miR-1266	3
HNRNPH2	hsa-miR-339-5p	3
MSI1	hsa-miR-487b	3
SRSF3	hsa-miR-940	3
PPRC1	hsa-miR-1268	3
SRSF10	hsa-miR-590-5p	3
NOVA1	hsa-miR-708	3
SRSF5	hsa-miR-578	3
PABPC3	hsa-miR-422a	3
RBM6	hsa-miR-518d-5p	3
RBM5	hsa-miR-664	3
ZC3H14	hsa-miR-181b	3
PABPC1	hsa-miR-609	3
MATR3	hsa-miR-661	3
PCBP1	hsa-miR-571	3
HNRNPH1	hsa-miR-187	3
BRUNOL6	hsa-miR-214	3
PABPC3	hsa-miR-1282	3
HuR	hsa-miR-339-5p	3
YBX1	hsa-miR-7	3
HNRNPA1	hsa-miR-622	3
ZC3H10	hsa-miR-324-3p	3
RBM24	hsa-miR-346	3
PCBP2	hsa-miR-760	3
HNRNPL	hsa-miR-92a	3
RBM6	hsa-miR-485-5p	3
SRSF1	hsa-miR-181b	3
SRSF1	hsa-miR-181d	3
RBM4	hsa-miR-1203	3
SRSF3	hsa-miR-1275	3
HNRNPK	hsa-miR-328	3
KHDRBS2	hsa-miR-642	3
SNRNP70	hsa-miR-1254	3
RBM6	hsa-miR-370	3
PTBP1	hsa-miR-608	3
SNRPA	hsa-miR-454	3
SART3	hsa-miR-25	3
SRSF9	hsa-miR-768-3p	3
SRSF3	hsa-let-7e	3
CPEB2	hsa-miR-93	3
CPEB4	hsa-miR-330-5p	3
SRSF2	hsa-miR-1285	3
HNRNPL	hsa-miR-524-3p	3
SRSF2	hsa-miR-502-5p	3
PABPN1	hsa-miR-1300	3
IGF2BP2	hsa-miR-1300	3
IGF2BP2	hsa-miR-1303	3
PABPC1	hsa-miR-375	3
SRSF1	hsa-miR-769-3p	3
IGF2BP2	hsa-miR-138	3
IGF2BP2	hsa-miR-920	3
PCBP3	hsa-miR-921	3
ENOX1	hsa-miR-574-5p	3
SRSF2	hsa-miR-486-3p	3
RBM6	hsa-miR-571	3
PCBP2	hsa-miR-298	3
ANKHD1	hsa-miR-1249	3
TRA2B	hsa-miR-525-5p	3
PCBP2	hsa-miR-524-3p	3
RBM5	hsa-miR-365	3
TUT1	hsa-miR-567	3
HNRPLL	hsa-miR-612	3
MSI1	hsa-miR-636	3
PABPC4	hsa-miR-768-3p	3
CUG-BP	hsa-miR-646	3
YBX1	hsa-miR-139-3p	3
HNRNPA1L2	hsa-miR-1247	3
PABPC5	hsa-miR-1182	3
PABPC4	hsa-miR-185	3
SRSF3	hsa-miR-331-3p	3
PABPC5	hsa-miR-92a	3
HNRNPF	hsa-miR-767-5p	3
SRSF9	hsa-miR-342-5p	3
SRSF1	hsa-miR-582-5p	3
HNRNPA2B1	hsa-miR-370	3
RBM46	hsa-miR-505	3
IGF2BP2	hsa-miR-1182	3
HNRNPA1	hsa-miR-1231	3
HNRNPA1	hsa-miR-1233	3
SNRNP70	hsa-miR-524-3p	3
HNRPLL	hsa-miR-198	3
RBM42	hsa-miR-1224-3p	3
ZC3H10	hsa-miR-663	3
ZC3H10	hsa-miR-661	3
HNRNPH2	hsa-miR-937	3
HNRNPH2	hsa-miR-939	3
RBFOX1	hsa-miR-1207-5p	3
HNRNPH1	hsa-miR-328	3
ANKHD1	hsa-miR-1266	3
PABPC1	hsa-miR-204	3
KHDRBS1	hsa-miR-204	3
SRSF3	hsa-miR-665	3
SNRPA	hsa-miR-130b	3
HNRNPF	hsa-miR-532-3p	3
TUT1	hsa-miR-582-5p	3
RBM5	hsa-miR-345	3
PCBP1	hsa-miR-342-5p	3
RBM4	hsa-miR-885-3p	3
ANKHD1	hsa-miR-345	3
LIN28A	hsa-miR-365	3
RBM5	hsa-miR-768-3p	3
SRSF7	hsa-miR-1202	3
LIN28A	hsa-miR-339-5p	3
HNRNPCL1	hsa-miR-888	3
PABPC1	hsa-miR-520d-3p	3
PABPC4	hsa-miR-214	3
G3BP2	hsa-miR-596	3
PABPC3	hsa-miR-1182	3
DAZAP1	hsa-miR-766	3
HNRNPL	hsa-miR-572	3
FUS	hsa-miR-638	3
KHDRBS2	hsa-miR-590-5p	3
BRUNOL4	hsa-miR-1276	3
HNRNPCL1	hsa-miR-556-5p	3
PABPC1	hsa-miR-25	3
SRSF1	hsa-miR-937	3
SRSF1	hsa-miR-936	3
RBM42	hsa-miR-1227	3
RBM4	hsa-miR-1181	3
ESRP2	hsa-miR-1249	3
TIA1	hsa-miR-610	3
MSI1	hsa-miR-512-5p	3
HNRNPL	hsa-miR-1282	3
SRSF1	hsa-miR-1207-3p	3
G3BP2	hsa-miR-433	3
PTBP1	hsa-miR-431	3
HNRNPA2B1	hsa-miR-1224-3p	3
HNRNPA1	hsa-miR-204	3
PABPC5	hsa-miR-129-5p	3
HNRNPA2B1	hsa-miR-492	3
SRSF5	hsa-miR-663	3
SRSF1	hsa-miR-331-3p	3
TRA2A	hsa-miR-767-3p	3
SNRNP70	hsa-miR-1300	3
NOVA1	hsa-miR-566	3
PCBP1	hsa-miR-1266	3
PCBP1	hsa-miR-1265	3
YBX1	hsa-miR-18b	3
ZC3H14	hsa-miR-1324	3
NOVA1	hsa-miR-1270	3
RBM24	hsa-miR-217	3
PABPC3	hsa-miR-1202	3
HNRNPL	hsa-miR-1260	3
RBM45	hsa-miR-483-3p	3
HNRNPH1	hsa-miR-365	3
RBM3	hsa-miR-1236	3
KHDRBS1	hsa-miR-1182	3
ENOX1	hsa-miR-92a	3
PABPC5	hsa-miR-557	3
SRSF5	hsa-miR-608	3
HNRNPK	hsa-miR-342-5p	3
TIA1	hsa-miR-381	3
SNRPA	hsa-miR-22	3
LIN28A	hsa-miR-326	3
HNRNPK	hsa-miR-219-1-3p	3
CPEB4	hsa-let-7e	3
HNRNPC	hsa-miR-1274b	3
PABPC5	hsa-miR-942	3
YBX2	hsa-miR-1293	3
TRA2B	hsa-miR-590-5p	3
HNRPLL	hsa-miR-938	3
PABPN1	hsa-miR-520d-3p	3
HNRNPL	hsa-miR-1248	3
IGF2BP2	hsa-miR-1290	3
CPEB2	hsa-let-7e	3
TRA2A	hsa-miR-596	3
HNRPLL	hsa-miR-34a	3
SNRNP70	hsa-miR-593	3
SRSF7	hsa-miR-483-3p	3
SRSF5	hsa-miR-637	3
HNRNPC	hsa-miR-324-3p	3
IGF2BP3	hsa-miR-920	3
RBM28	hsa-miR-642	3
RBM5	hsa-miR-339-5p	3
TIA1	hsa-miR-556-5p	3
HNRNPH2	hsa-miR-1238	3
CPEB4	hsa-miR-556-5p	3
PCBP2	hsa-miR-525-3p	3
MSI1	hsa-miR-525-5p	3
ESRP2	hsa-miR-1228	3
ESRP2	hsa-miR-1229	3
SRSF10	hsa-miR-328	3
HNRNPH1	hsa-miR-204	3
U2AF2	hsa-miR-361-5p	3
RBM45	hsa-miR-1236	3
HNRPLL	hsa-miR-572	3
PCBP1	hsa-miR-320d	3
PCBP1	hsa-miR-320c	3
LIN28A	hsa-miR-362-5p	3
FXR2	hsa-miR-339-5p	3
ESRP2	hsa-miR-149	3
MSI1	hsa-miR-150	3
SRSF1	hsa-miR-223	3
PCBP3	hsa-miR-184	3
PCBP3	hsa-miR-182	3
HNRNPH1	hsa-miR-149	3
RBM5	hsa-miR-1237	3
TIA1	hsa-miR-361-5p	3
SRSF10	hsa-miR-1238	3
NOVA1	hsa-miR-665	3
HNRNPH2	hsa-miR-330-5p	3
ZC3H14	hsa-miR-185	3
RBM38	hsa-miR-1276	3
ESRP2	hsa-miR-502-5p	3
HNRNPA1	hsa-miR-511	3
SRSF2	hsa-miR-663	3
SRSF2	hsa-miR-664	3
CPEB4	hsa-miR-339-5p	3
IGF2BP3	hsa-miR-1282	3
PABPC4	hsa-miR-1260	3
U2AF2	hsa-miR-641	3
U2AF2	hsa-miR-93	3
KHDRBS2	hsa-miR-181b	3
KHDRBS2	hsa-miR-181d	3
HNRNPL	hsa-miR-642	3
PABPC4	hsa-miR-512-3p	3
MSI1	hsa-miR-1231	3
NOVA1	hsa-miR-493	3
RBM28	hsa-miR-345	3
CPEB2	hsa-miR-214	3
SRSF9	hsa-miR-516a-3p	3
HNRPLL	hsa-miR-1293	3
KHDRBS2	hsa-miR-455-5p	3
PABPC3	hsa-miR-1260	3
U2AF2	hsa-miR-650	3
PCBP3	hsa-miR-619	3
PABPC5	hsa-miR-1266	3
HNRNPF	hsa-miR-506	3
RBM6	hsa-miR-450b-5p	3
KHDRBS1	hsa-miR-511	3
RBM6	hsa-miR-490-3p	3
HNRNPL	hsa-miR-453	3
PCBP2	hsa-miR-616	3
PCBP1	hsa-miR-362-5p	3
RBM24	hsa-miR-505	3
PABPC5	hsa-miR-136	3
SRSF2	hsa-miR-604	3
RBM8A	hsa-miR-885-3p	3
PABPC3	hsa-miR-129-5p	3
ENOX1	hsa-miR-612	3
ENOX1	hsa-miR-502-5p	3
RALY	hsa-miR-381	3
PABPC4	hsa-miR-367	3
HNRNPL	hsa-miR-661	3
YBX1	hsa-miR-219-2-3p	3
PCBP2	hsa-miR-370	3
YBX1	hsa-miR-876-5p	3
SRSF9	hsa-miR-520f	3
HNRNPU	hsa-miR-641	3
HNRNPA1	hsa-miR-149	3
PABPC5	hsa-miR-520d-3p	3
PABPC4	hsa-miR-25	3
A1CF	hsa-miR-511	3
KHDRBS2	hsa-miR-136	3
SRSF5	hsa-miR-760	3
SRSF5	hsa-miR-765	3
PABPC3	hsa-miR-193a-5p	3
SAMD4A	hsa-miR-370	3
MSI1	hsa-miR-654-3p	3
SRSF3	hsa-miR-185	3
CPEB2	hsa-miR-1205	3
IGF2BP3	hsa-miR-486-3p	3
SRSF1	hsa-miR-596	3
SART3	hsa-miR-1300	3
PTBP1	hsa-miR-185	3
SRSF1	hsa-miR-622	3
PCBP2	hsa-miR-143	3
HNRNPL	hsa-miR-483-3p	3
HNRNPF	hsa-miR-342-3p	3
HNRNPA2B1	hsa-miR-1249	3
KHDRBS2	hsa-miR-193a-5p	3
HNRNPM	hsa-miR-1285	3
PCBP2	hsa-miR-637	3
SRSF2	hsa-miR-532-3p	3
IGF2BP3	hsa-miR-649	3
RBM46	hsa-miR-181b	3
SRSF1	hsa-miR-365	3
HNRNPCL1	hsa-miR-1324	3
HNRNPC	hsa-miR-28-5p	3
PABPC5	hsa-miR-1299	3
PABPC5	hsa-miR-1290	3
HNRNPL	hsa-miR-608	3
SNRNP70	hsa-miR-631	3
HNRNPH1	hsa-miR-937	3
LIN28A	hsa-miR-512-5p	3
RBFOX1	hsa-miR-873	3
PCBP2	hsa-miR-138	3
HNRNPH1	hsa-miR-339-5p	3
SRSF7	hsa-miR-323-5p	3
CUG-BP	hsa-miR-1225-3p	3
CNOT4	hsa-miR-646	3
CNOT4	hsa-miR-644	3
RBM6	hsa-miR-765	3
MSI1	hsa-miR-136	3
LIN28A	hsa-miR-596	3
FUS	hsa-miR-1203	3
ENOX1	hsa-miR-146b-3p	3
U2AF2	hsa-miR-147	3
SRSF1	hsa-miR-646	3
HNRNPC	hsa-miR-650	3
TRA2A	hsa-miR-664	3
NOVA1	hsa-miR-601	3
RALY	hsa-miR-556-5p	3
NOVA1	hsa-miR-604	3
LIN28A	hsa-miR-615-5p	3
IGF2BP3	hsa-miR-129-5p	3
HNRNPL	hsa-miR-149	3
RBM38	hsa-miR-324-3p	3
IGF2BP2	hsa-miR-502-5p	3
HNRNPCL1	hsa-miR-147	3
HNRNPK	hsa-miR-320d	3
HNRNPH1	hsa-miR-1229	3
HNRNPH1	hsa-miR-1226	3
HNRPLL	hsa-miR-199b-5p	3
ZC3H14	hsa-miR-888	3
SRSF2	hsa-miR-205	3
CPEB4	hsa-miR-93	3
ESRP2	hsa-miR-646	3
MSI1	hsa-miR-1207-5p	3
HuR	hsa-miR-542-3p	3
SRSF1	hsa-miR-767-3p	3
PCBP1	hsa-miR-486-3p	3
SRSF9	hsa-miR-664	3
PABPC1	hsa-miR-1290	3
PCBP2	hsa-miR-488	3
PCBP1	hsa-miR-876-3p	3
HNRNPH2	hsa-miR-642	3
IGF2BP2	hsa-miR-1236	3
SRSF1	hsa-miR-665	3
SRSF1	hsa-miR-664	3
KHDRBS3	hsa-miR-654-3p	3
PABPC4	hsa-miR-92a	3
HNRNPA1	hsa-miR-596	3
SRSF2	hsa-miR-768-3p	3
U2AF2	hsa-miR-1266	3
NOVA1	hsa-miR-1272	3
TRA2B	hsa-miR-516a-3p	3
RBM38	hsa-miR-1233	3
RBM5	hsa-miR-617	3
SRSF7	hsa-miR-370	3
PCBP2	hsa-miR-876-3p	3
HNRNPH1	hsa-miR-1200	3
PABPC1	hsa-miR-92a	3
SART3	hsa-miR-1281	3
ENOX1	hsa-miR-187	3
CUG-BP	hsa-miR-296-5p	3
PABPC4	hsa-miR-324-3p	3
PABPC4	hsa-miR-30c	3
PABPC4	hsa-miR-30e	3
HNRNPF	hsa-miR-1236	3
SRSF1	hsa-miR-339-5p	3
SNRNP70	hsa-miR-943	3
FXR1	hsa-miR-370	3
KHDRBS1	hsa-miR-345	3
CPEB2	hsa-miR-922	3
HNRNPL	hsa-miR-204	3
SRSF10	hsa-miR-149	3
HNRNPC	hsa-miR-1254	3
PABPC5	hsa-miR-367	3
RBM6	hsa-miR-1233	3
PABPN1	hsa-miR-593	3
KHDRBS3	hsa-miR-136	3
HNRNPK	hsa-miR-122	3
PCBP1	hsa-miR-34a	3
PCBP3	hsa-miR-320d	3
TIA1	hsa-miR-888	3
HNRNPC	hsa-miR-619	3
PCBP3	hsa-miR-320c	3
HNRNPC	hsa-miR-610	3
PABPC5	hsa-miR-507	3
RBM24	hsa-miR-146b-3p	3
SRSF2	hsa-miR-18b	3
ZC3H14	hsa-miR-381	3
NOVA1	hsa-miR-1250	3
PTBP1	hsa-miR-892b	3
PCBP2	hsa-miR-320c	3
PCBP2	hsa-miR-320b	3
PCBP2	hsa-miR-320a	3
RBM24	hsa-miR-27b	3
HNRNPK	hsa-miR-486-3p	3
HNRPLL	hsa-miR-324-3p	3
SRSF2	hsa-miR-1237	3
SRSF10	hsa-miR-654-3p	3
FMR1	hsa-miR-654-3p	3
HNRNPH1	hsa-miR-326	3
CPEB2	hsa-miR-556-5p	3
NOVA1	hsa-miR-7	3
HNRNPF	hsa-miR-1254	3
SART3	hsa-miR-767-5p	3
PABPC5	hsa-miR-25	3
HNRNPK	hsa-miR-379	3
CPEB4	hsa-miR-610	3
HNRNPK	hsa-miR-370	3
PABPC5	hsa-miR-193a-5p	3
HuR	hsa-miR-381	3
KHDRBS3	hsa-miR-129-5p	3
LIN28A	hsa-miR-187	3
TIA1	hsa-miR-516b	3
LIN28A	hsa-miR-768-3p	3
SRSF2	hsa-miR-512-5p	3
SRSF1	hsa-miR-511	3
IGF2BP2	hsa-miR-146b-3p	3
G3BP2	hsa-miR-365	3
CNOT4	hsa-miR-525-5p	3
HNRNPCL1	hsa-miR-28-5p	3
PABPC5	hsa-miR-490-5p	3
NOVA1	hsa-miR-596	3
HNRNPH1	hsa-miR-767-3p	3
HNRNPCL1	hsa-miR-93	3
HNRNPA1L2	hsa-miR-593	3
TRA2A	hsa-miR-1237	3
IGF2BP2	hsa-miR-1254	3
MATR3	hsa-miR-431	3
KHDRBS3	hsa-miR-520d-3p	3
PABPN1	hsa-miR-204	3
HNRNPH1	hsa-miR-1249	3
PABPC3	hsa-miR-181b	3
RBM8A	hsa-miR-1247	3
RBM45	hsa-miR-632	3
ESRP2	hsa-miR-370	3
CPEB4	hsa-miR-802	3
LIN28A	hsa-miR-330-5p	3
RBM45	hsa-miR-453	3
G3BP2	hsa-miR-197	3
NOVA1	hsa-miR-431	3
PTBP1	hsa-miR-1285	3
G3BP2	hsa-miR-768-3p	3
PABPN1	hsa-miR-1299	3
PTBP1	hsa-miR-1270	3
SRSF1	hsa-let-7i	3
G3BP2	hsa-miR-345	3
HNRNPK	hsa-miR-1287	3
PTBP1	hsa-miR-650	3
SRSF10	hsa-miR-516a-3p	3
LIN28A	hsa-miR-664	3
ZC3H14	hsa-miR-612	3
PCBP1	hsa-miR-877	3
TRA2A	hsa-miR-1251	3
RBM4	hsa-miR-638	3
U2AF2	hsa-miR-1285	3
PABPC5	hsa-miR-642	3
U2AF2	hsa-miR-542-3p	3
RALY	hsa-miR-361-5p	3
IGF2BP3	hsa-miR-1260	3
HNRNPCL1	hsa-miR-641	3
RALY	hsa-miR-610	3
RALY	hsa-miR-612	3
HNRNPH1	hsa-miR-197	3
ENOX1	hsa-miR-297	3
PABPC4	hsa-miR-631	3
NOVA1	hsa-miR-933	3
HNRPLL	hsa-miR-149	3
HNRNPA1	hsa-miR-1260	3
RBM5	hsa-miR-197	3
BRUNOL4	hsa-miR-934	3
BRUNOL6	hsa-miR-330-3p	3
PABPC3	hsa-miR-92a	3
SRSF10	hsa-miR-623	3
PPRC1	hsa-miR-1181	3
SRSF2	hsa-miR-541	3
SRSF1	hsa-miR-557	3
PABPN1	hsa-miR-181b	3
PCBP2	hsa-miR-342-5p	3
RBM6	hsa-miR-1291	3
G3BP2	hsa-miR-483-3p	3
TARDBP	hsa-miR-1207-3p	3
TIA1	hsa-miR-1207-5p	3
PABPC3	hsa-miR-557	3
SRSF10	hsa-miR-572	3
HNRNPH2	hsa-miR-1280	3
HNRNPA2B1	hsa-miR-345	3
HNRNPA1	hsa-miR-516a-3p	3
HNRNPF	hsa-miR-1207-3p	3
RALY	hsa-miR-637	3
TARDBP	hsa-miR-525-5p	3
G3BP2	hsa-miR-512-5p	3
RBM6	hsa-miR-520c-5p	3
HNRNPA1	hsa-miR-617	3
KHDRBS2	hsa-miR-1182	3
PUM2	hsa-miR-219-1-3p	3
KHDRBS3	hsa-miR-941	3
PTBP1	hsa-miR-1246	3
IGF2BP3	hsa-miR-532-5p	3
TARDBP	hsa-miR-766	3
HNRNPA2B1	hsa-miR-642	3
RBM5	hsa-miR-188-5p	3
HNRNPL	hsa-miR-938	3
SRSF7	hsa-miR-486-3p	3
RALY	hsa-miR-515-5p	3
YBX1	hsa-miR-587	3
U2AF2	hsa-miR-28-5p	3
CUG-BP	hsa-miR-650	3
TRA2A	hsa-miR-197	3
PCBP3	hsa-miR-708	3
HNRNPL	hsa-miR-541	3
PABPN1	hsa-miR-511	3
SRSF2	hsa-miR-1268	3
ANKHD1	hsa-miR-942	3
PABPC1	hsa-miR-367	3
CPEB2	hsa-miR-1324	3
ENOX1	hsa-miR-1237	3
NOVA1	hsa-miR-592	3
PCBP2	hsa-miR-1252	3
IGF2BP2	hsa-miR-938	3
IGF2BP2	hsa-miR-939	3
LIN28A	hsa-miR-1205	3
PUM2	hsa-miR-202	3
IGF2BP3	hsa-miR-193a-5p	3
CPEB2	hsa-miR-1274b	3
MBNL1	hsa-miR-485-5p	3
HNRNPH1	hsa-miR-216b	3
PABPC3	hsa-miR-211	3
HNRNPC	hsa-miR-1324	3
SRSF2	hsa-miR-365	3
PABPC4	hsa-miR-1300	3
PABPC4	hsa-miR-1301	3
CPEB2	hsa-miR-330-5p	3
TRA2B	hsa-miR-1249	3
TIA1	hsa-miR-619	3
CPEB2	hsa-miR-483-5p	3
NOVA1	hsa-miR-510	3
TIA1	hsa-miR-612	3
HNRPLL	hsa-miR-449a	3
HNRPLL	hsa-miR-449b	3
PABPN1	hsa-miR-572	3
PABPN1	hsa-miR-326	3
HNRNPH2	hsa-miR-331-3p	3
RBM5	hsa-miR-362-5p	3
PCBP1	hsa-miR-920	3
HNRNPK	hsa-miR-939	3
SART3	hsa-miR-1244	3
SART3	hsa-miR-1249	3
SART3	hsa-miR-1248	3
YBX1	hsa-miR-575	3
NOVA1	hsa-miR-184	3
PABPC1	hsa-miR-1300	3
MSI1	hsa-miR-483-3p	3
SRSF7	hsa-miR-346	3
HuR	hsa-miR-185	3
SRSF7	hsa-miR-345	3
HNRNPL	hsa-miR-146b-3p	3
CPEB2	hsa-miR-610	3
HNRPLL	hsa-miR-767-5p	3
PUM2	hsa-miR-641	3
ZC3H10	hsa-miR-1280	3
PABPN1	hsa-miR-149	3
HNRNPCL1	hsa-miR-515-5p	3
KHDRBS2	hsa-miR-654-3p	3
RBM38	hsa-miR-485-3p	3
PABPC5	hsa-miR-181b	3
MSI1	hsa-miR-644	3
PABPC4	hsa-miR-516a-3p	3
HNRNPA1L2	hsa-miR-1236	3
PABPC4	hsa-miR-204	3
NOVA1	hsa-miR-575	3
NOVA1	hsa-miR-571	3
IGF2BP3	hsa-miR-767-5p	3
PCBP2	hsa-miR-626	3
SAMD4A	hsa-miR-1281	3
TRA2A	hsa-miR-1260	3
RBM42	hsa-miR-557	3
HNRNPK	hsa-miR-629	3
HNRNPK	hsa-miR-625	3
HNRPLL	hsa-miR-654-3p	3
PABPC4	hsa-miR-1179	3
HNRNPL	hsa-miR-1293	3
HNRNPC	hsa-miR-515-5p	3
LIN28A	hsa-miR-1249	3
LIN28A	hsa-miR-1247	3
SRSF7	hsa-miR-768-3p	3
SRSF10	hsa-miR-1281	3
RBM45	hsa-miR-187	3
RBM24	hsa-miR-342-3p	3
SRSF10	hsa-miR-1293	3
TARDBP	hsa-miR-671-5p	3
HNRNPC	hsa-miR-93	3
PCBP3	hsa-miR-526b	3
SRSF9	hsa-miR-511	3
PABPC4	hsa-miR-221	3
U2AF2	hsa-miR-186	3
U2AF2	hsa-miR-610	3
U2AF2	hsa-miR-619	3
YBX1	hsa-miR-324-5p	3
SRSF5	hsa-miR-877	3
SRSF5	hsa-miR-874	3
RBMS1	hsa-miR-1207-5p	3
FMR1	hsa-miR-339-5p	3
SRSF1	hsa-miR-1237	3
TUT1	hsa-miR-28-5p	3
U2AF2	hsa-miR-583	3
CNOT4	hsa-miR-92a	3
ENOX1	hsa-miR-1293	3
PCBP2	hsa-miR-877	3
PCBP2	hsa-miR-874	3
SRSF1	hsa-miR-516a-3p	3
CNOT4	hsa-miR-920	3
PABPC5	hsa-miR-1305	3
PABPC3	hsa-miR-1234	3
ANKHD1	hsa-miR-483-3p	3
HNRPLL	hsa-miR-920	3
IGF2BP2	hsa-miR-1282	3
PABPC1	hsa-miR-181b	3
NOVA1	hsa-miR-453	3
PTBP1	hsa-miR-1182	3
SART3	hsa-miR-92a	3
G3BP2	hsa-miR-150	3
PCBP2	hsa-miR-219-1-3p	3
LIN28A	hsa-miR-296-5p	3
HNRNPCL1	hsa-miR-1274b	3
NOVA1	hsa-miR-940	3
HNRNPA1	hsa-miR-483-3p	3
CPEB4	hsa-miR-765	3
SFPQ	hsa-miR-330-3p	3
RALY	hsa-miR-516b	3
CPEB2	hsa-miR-381	3
IGF2BP2	hsa-miR-632	3
KHDRBS1	hsa-miR-616	3
SRSF1	hsa-miR-1260	3
HNRNPA2B1	hsa-miR-204	3
U2AF2	hsa-miR-330-5p	3
ENOX1	hsa-miR-642	3
SNRPA	hsa-miR-147	3
SRSF5	hsa-miR-324-5p	3
IGF2BP3	hsa-miR-938	3
BRUNOL5	hsa-miR-766	3
HNRNPM	hsa-miR-31	3
RBM46	hsa-miR-205	3
NOVA1	hsa-miR-206	3
HNRNPK	hsa-let-7e	3
NOVA1	hsa-miR-202	3
HNRNPK	hsa-miR-299-3p	3
G3BP2	hsa-miR-211	3
YBX1	hsa-miR-659	3
FMR1	hsa-miR-874	3
RALY	hsa-miR-1324	3
HNRNPH2	hsa-miR-1228	3
HNRNPH2	hsa-miR-1227	3
ZNF638	hsa-miR-671-5p	3
RBM6	hsa-miR-519b-5p	3
SRSF7	hsa-miR-149	3
HNRPLL	hsa-miR-1260	3
PABPC5	hsa-miR-511	3
SRSF1	hsa-miR-212	3
HNRNPCL1	hsa-miR-1254	3
SRSF9	hsa-miR-636	3
SART3	hsa-miR-375	3
BRUNOL4	hsa-miR-27b	3
HNRNPC	hsa-miR-802	3
KHDRBS2	hsa-miR-129-5p	3
CNOT4	hsa-miR-550	3
HNRNPL	hsa-miR-323-5p	3
PABPC4	hsa-miR-30b	3
LIN28A	hsa-miR-1248	3
MBNL1	hsa-miR-665	3
SRSF1	hsa-miR-1200	3
ENOX1	hsa-miR-345	3
CUG-BP	hsa-miR-1296	3
IGF2BP3	hsa-miR-1290	3
RBM6	hsa-miR-330-5p	3
HNRNPA1	hsa-miR-1322	3
HNRNPC	hsa-miR-147	3
SART3	hsa-miR-1260	3
RBM8A	hsa-miR-638	3
HNRNPL	hsa-miR-659	3
RBM6	hsa-miR-768-5p	3
MSI1	hsa-miR-1227	3
HNRNPH2	hsa-miR-1247	3
PABPC5	hsa-miR-1300	3
PCBP2	hsa-miR-147	3
ESRP2	hsa-miR-1237	3
BRUNOL5	hsa-miR-1276	3
TIA1	hsa-miR-330-5p	3
HNRNPL	hsa-miR-874	3
TIA1	hsa-miR-515-5p	3
HNRPLL	hsa-miR-1282	3
PABPN1	hsa-miR-1248	3
CNOT4	hsa-miR-34a	3
PABPN1	hsa-miR-9	3
CNOT4	hsa-miR-346	3
SRSF9	hsa-miR-1248	3
SRSF9	hsa-miR-1247	3
SRSF10	hsa-miR-216b	3
ESRP2	hsa-miR-490-5p	3
RBM24	hsa-miR-513a-5p	3
CPEB4	hsa-miR-515-5p	3
U2AF2	hsa-miR-556-5p	3
HNRNPA2B1	hsa-miR-1291	3
PABPC4	hsa-miR-708	3
HNRNPM	hsa-miR-671-5p	3
PABPC3	hsa-miR-9	3
ESRP2	hsa-miR-770-5p	3
HNRNPF	hsa-miR-412	3
YBX1	hsa-miR-939	3
SRSF10	hsa-miR-346	3
HNRPLL	hsa-miR-34c-5p	3
CNOT4	hsa-miR-572	3
TARDBP	hsa-miR-768-5p	3
RBM6	hsa-miR-326	3
RBM6	hsa-miR-631	3
HNRNPF	hsa-miR-18a	3
HNRNPF	hsa-miR-18b	3
SAMD4A	hsa-miR-596	3
HNRNPA1	hsa-miR-1301	3
PABPC5	hsa-miR-1246	3
PTBP1	hsa-miR-658	3
SRSF2	hsa-miR-1248	3
SRSF9	hsa-miR-346	3
SRSF10	hsa-miR-597	3
NOVA1	hsa-miR-1304	3
NOVA1	hsa-miR-1300	3
PABPC4	hsa-miR-520d-3p	3
RBM5	hsa-miR-941	3
SFPQ	hsa-miR-532-3p	3
PCBP3	hsa-miR-296-3p	3
NOVA1	hsa-miR-219-1-3p	3
SART3	hsa-miR-642	3
LIN28A	hsa-miR-136	3
IGF2BP2	hsa-miR-1260	3
FUS	hsa-miR-650	3
PCBP2	hsa-miR-1293	3
PCBP2	hsa-miR-1291	3
HNRNPH1	hsa-miR-664	3
PCBP3	hsa-miR-608	3
SRSF5	hsa-miR-485-5p	3
HNRPLL	hsa-miR-502-5p	3
CPEB4	hsa-miR-1253	3
PCBP2	hsa-miR-625	3
PPRC1	hsa-miR-638	3
MBNL1	hsa-miR-486-3p	3
IGF2BP2	hsa-miR-211	3
SRSF5	hsa-miR-184	3
CNOT4	hsa-miR-1274a	3
PTBP1	hsa-miR-298	3
KHDRBS3	hsa-miR-193a-5p	3
PABPC4	hsa-miR-370	3
SRSF1	hsa-miR-1248	3
TIA1	hsa-miR-28-5p	3
HNRNPA1	hsa-miR-150	3
G3BP2	hsa-miR-1260	3
NOVA1	hsa-miR-1184	3
SRSF1	hsa-miR-1266	3
ZCRB1	hsa-miR-205	3
PABPC3	hsa-miR-378	3
KHDRBS3	hsa-miR-181b	3
RBM38	hsa-miR-27b	3
IGF2BP2	hsa-miR-193a-5p	3
SRSF9	hsa-miR-1200	3
ZC3H10	hsa-miR-328	3
PCBP3	hsa-miR-665	3
RBM5	hsa-miR-1249	3
CPEB4	hsa-miR-1270	3
IGF2BP3	hsa-miR-1300	3
HNRNPC	hsa-miR-641	3
NOVA1	hsa-miR-636	3
SART3	hsa-miR-204	3
SNRPA	hsa-miR-532-3p	3
IGF2BP2	hsa-miR-593	3
SRSF1	hsa-miR-1256	3
YBX1	hsa-miR-557	3
RALY	hsa-miR-185	3
YBX2	hsa-miR-1207-5p	2
PABPC1	hsa-miR-1185	2
MBNL1	hsa-miR-650	2
HNRNPL	hsa-miR-134	2
PABPC5	hsa-miR-643	2
PTBP1	hsa-miR-326	2
HNRNPL	hsa-miR-324-3p	2
HNRNPU	hsa-miR-331-3p	2
MBNL1	hsa-miR-431	2
PABPC4	hsa-miR-490-5p	2
MBNL1	hsa-miR-652	2
HNRPLL	hsa-miR-1308	2
PABPC5	hsa-miR-105	2
IGF2BP3	hsa-miR-659	2
HuR	hsa-miR-518a-5p	2
RBM46	hsa-miR-613	2
HNRNPK	hsa-miR-708	2
HNRNPK	hsa-miR-873	2
TRA2B	hsa-miR-338-3p	2
BRUNOL5	hsa-miR-768-3p	2
SRSF5	hsa-miR-296-5p	2
ZNF638	hsa-miR-378	2
SART3	hsa-miR-181a	2
SRSF5	hsa-miR-1270	2
HNRNPH1	hsa-miR-1237	2
SRSF5	hsa-miR-1272	2
BRUNOL5	hsa-miR-27a	2
HNRNPA1L2	hsa-miR-1224-3p	2
PABPC4	hsa-miR-1234	2
PABPC4	hsa-miR-1231	2
SART3	hsa-miR-9	2
IGF2BP2	hsa-miR-27b	2
IGF2BP2	hsa-miR-27a	2
HNRNPA2B1	hsa-miR-339-3p	2
RALY	hsa-miR-377	2
ESRP2	hsa-miR-657	2
HNRNPF	hsa-miR-498	2
ZCRB1	hsa-miR-1208	2
PCBP1	hsa-miR-708	2
HNRNPC	hsa-miR-431	2
MATR3	hsa-miR-134	2
PUM2	hsa-miR-485-3p	2
SRSF9	hsa-miR-302c	2
HNRNPF	hsa-miR-1200	2
HNRNPH1	hsa-miR-433	2
HNRNPL	hsa-miR-637	2
SNRPA	hsa-miR-555	2
RBM3	hsa-miR-140-5p	2
YBX1	hsa-miR-514	2
G3BP2	hsa-miR-297	2
CPEB4	hsa-miR-665	2
IGF2BP3	hsa-miR-323-5p	2
RBM42	hsa-miR-1255a	2
SAMD4A	hsa-miR-941	2
RBM3	hsa-miR-942	2
SRSF5	hsa-miR-659	2
PCBP2	hsa-miR-122	2
BRUNOL5	hsa-miR-220c	2
PABPC3	hsa-miR-520a-3p	2
ESRP2	hsa-miR-1296	2
CPEB4	hsa-miR-362-5p	2
HNRNPA1L2	hsa-miR-204	2
HNRPLL	hsa-miR-298	2
SRSF9	hsa-miR-216b	2
HNRNPC	hsa-miR-1204	2
SRSF3	hsa-miR-1290	2
PABPN1	hsa-miR-1226	2
CNOT4	hsa-miR-498	2
PABPC1	hsa-miR-23a	2
PABPC1	hsa-miR-23b	2
YBX1	hsa-miR-1184	2
PABPN1	hsa-miR-375	2
SRSF2	hsa-miR-516a-3p	2
HNRNPCL1	hsa-miR-326	2
BRUNOL4	hsa-miR-200c	2
SRSF1	hsa-miR-601	2
RBM24	hsa-miR-1266	2
YBX1	hsa-miR-1234	2
YBX1	hsa-miR-1236	2
SRSF9	hsa-miR-1229	2
SRSF9	hsa-miR-1228	2
ZC3H10	hsa-miR-874	2
HNRNPA1	hsa-miR-532-3p	2
SRSF6	hsa-miR-31	2
SART3	hsa-miR-27a	2
SART3	hsa-miR-27b	2
U2AF2	hsa-miR-152	2
KHDRBS3	hsa-miR-298	2
HNRNPC	hsa-miR-665	2
HNRNPK	hsa-miR-1231	2
NOVA1	hsa-miR-617	2
ENOX1	hsa-miR-486-5p	2
PABPN1	hsa-miR-508-5p	2
FXR1	hsa-miR-138	2
NOVA1	hsa-miR-34a	2
HNRNPH1	hsa-miR-615-5p	2
RBM8A	hsa-miR-1203	2
TRA2A	hsa-miR-25	2
PABPC5	hsa-miR-508-5p	2
CPEB2	hsa-miR-583	2
HNRNPL	hsa-miR-150	2
RALY	hsa-miR-1285	2
RALY	hsa-miR-1289	2
HNRNPCL1	hsa-miR-509-3-5p	2
SNRNP70	hsa-miR-508-5p	2
HNRNPL	hsa-miR-485-3p	2
RBM24	hsa-miR-205	2
NOVA1	hsa-miR-1281	2
KHDRBS1	hsa-miR-105	2
MBNL1	hsa-miR-631	2
KHDRBS1	hsa-miR-1249	2
HNRNPC	hsa-miR-361-5p	2
PPRC1	hsa-miR-675	2
SRSF10	hsa-miR-636	2
FUS	hsa-miR-324-3p	2
BRUNOL5	hsa-miR-509-5p	2
HNRNPCL1	hsa-miR-152	2
TARDBP	hsa-miR-1825	2
PCBP2	hsa-miR-661	2
NOVA1	hsa-miR-106a	2
RBM41	hsa-miR-571	2
RBMS1	hsa-miR-298	2
MBNL1	hsa-miR-18b	2
BRUNOL5	hsa-miR-214	2
PABPC5	hsa-miR-628-5p	2
HNRNPM	hsa-miR-661	2
SNRPA	hsa-miR-130a	2
PABPC1	hsa-miR-513a-5p	2
U2AF2	hsa-miR-300	2
SRSF5	hsa-miR-1324	2
SART3	hsa-miR-768-5p	2
ESRP2	hsa-miR-634	2
PCBP3	hsa-miR-583	2
CPEB2	hsa-miR-625	2
ZCRB1	hsa-miR-1264	2
HNRNPC	hsa-miR-410	2
ZNF638	hsa-miR-383	2
MBNL1	hsa-miR-490-5p	2
ENOX1	hsa-miR-198	2
IGF2BP2	hsa-miR-486-3p	2
SRSF2	hsa-miR-23b	2
SRSF2	hsa-miR-23a	2
PTBP1	hsa-miR-541	2
HNRNPF	hsa-miR-1226	2
HNRNPCL1	hsa-miR-635	2
HNRNPCL1	hsa-miR-637	2
ZC3H14	hsa-miR-891a	2
RBFOX1	hsa-miR-614	2
RBM42	hsa-miR-302d	2
PABPC3	hsa-miR-1291	2
CPEB4	hsa-miR-647	2
CPEB4	hsa-miR-648	2
CPEB4	hsa-miR-649	2
PCBP2	hsa-miR-328	2
RBM42	hsa-miR-302c	2
RBM42	hsa-miR-302b	2
HNRNPC	hsa-miR-509-3-5p	2
DAZAP1	hsa-miR-150	2
PCBP2	hsa-miR-492	2
KHDRBS2	hsa-miR-143	2
BRUNOL5	hsa-miR-185	2
HNRNPL	hsa-miR-211	2
RBM42	hsa-miR-520f	2
RBM42	hsa-miR-520e	2
RBFOX1	hsa-miR-151-5p	2
PABPC5	hsa-miR-378	2
PABPC5	hsa-miR-379	2
PABPC1	hsa-miR-221	2
MSI1	hsa-miR-138	2
RBM5	hsa-miR-297	2
SART3	hsa-miR-181c	2
SART3	hsa-miR-593	2
HNRNPA1	hsa-miR-512-5p	2
FXR1	hsa-miR-486-3p	2
SART3	hsa-miR-34c-5p	2
ESRP2	hsa-miR-615-3p	2
CPEB4	hsa-miR-509-5p	2
RBM6	hsa-miR-127-5p	2
RBM6	hsa-miR-1205	2
FMR1	hsa-miR-1280	2
PABPC1	hsa-miR-211	2
PABPC1	hsa-miR-214	2
PABPC4	hsa-miR-520f	2
PABPC4	hsa-miR-520b	2
CNOT4	hsa-miR-619	2
SNRPA	hsa-miR-370	2
CNOT4	hsa-miR-614	2
TIA1	hsa-miR-627	2
PABPC1	hsa-miR-767-3p	2
YBX1	hsa-miR-1256	2
SRSF7	hsa-miR-17	2
SRSF9	hsa-miR-1233	2
PCBP2	hsa-miR-1184	2
ZC3H10	hsa-miR-320a	2
KHDRBS3	hsa-miR-105	2
HNRNPK	hsa-miR-134	2
U2AF2	hsa-miR-17	2
U2AF2	hsa-miR-524-3p	2
PABPC1	hsa-miR-520b	2
TIA1	hsa-miR-185	2
TIA1	hsa-miR-186	2
BRUNOL6	hsa-miR-875-3p	2
HNRNPL	hsa-miR-1182	2
PCBP3	hsa-miR-330-5p	2
PCBP3	hsa-miR-626	2
PCBP1	hsa-miR-147b	2
QKI	hsa-miR-377	2
TIA1	hsa-miR-1324	2
RBM8A	hsa-miR-1227	2
HNRNPK	hsa-miR-886-3p	2
U2AF2	hsa-miR-1272	2
U2AF2	hsa-miR-454	2
PABPN1	hsa-miR-136	2
NOVA1	hsa-miR-654-5p	2
NOVA1	hsa-miR-1269	2
HNRNPH2	hsa-miR-1301	2
PCBP1	hsa-miR-886-3p	2
TIA1	hsa-miR-1204	2
SNRPA	hsa-miR-299-3p	2
PABPC4	hsa-miR-508-5p	2
RBM5	hsa-miR-609	2
RBM5	hsa-miR-1256	2
PCBP2	hsa-miR-555	2
U2AF2	hsa-miR-518a-5p	2
HNRNPH2	hsa-miR-551a	2
TARDBP	hsa-miR-675	2
SRSF10	hsa-miR-299-3p	2
PABPC5	hsa-miR-631	2
RBM3	hsa-miR-150	2
SRSF1	hsa-miR-136	2
SRSF1	hsa-miR-134	2
IGF2BP3	hsa-miR-616	2
ZC3H14	hsa-miR-1254	2
SRSF1	hsa-miR-138	2
RBM46	hsa-miR-659	2
PUM2	hsa-miR-539	2
SRSF7	hsa-miR-873	2
SRSF5	hsa-miR-361-3p	2
NOVA1	hsa-miR-34c-5p	2
CNOT4	hsa-miR-449b	2
CNOT4	hsa-miR-449a	2
RBM6	hsa-miR-490-5p	2
[truncated: 11,889 more rows]
